# Supplementary material for: Internet-accessed sexually transmitted infection (e-STI) testing and results service: A randomised, single-blind, controlled trial
Source: PLoS Med. 2017 Dec 27;14(12):e1002479. doi: 10.1371/journal.pmed.1002479 (PMC5744909; doi:10.1371/journal.pmed.1002479)
Supplement: S1 Data — (XLS) [file pmed.1002479.s001.xls]

## Sheet: guide
anon_id
group	Allocation group
imd_decile	Index of Multiple Deprivation 2015 - Deciles
partners	Number of sexual partners in past 12 months at baseline
gender	Gender
msm	Men who have sex with men (1=Yes; 0=No; 99=Not Known )
ethnicgrp	Ethnic group
age	Age in completed years at baseline
anytest_sr	Any STI test (self reported data)
anydiag_sr	Any STI diagnosis (self reported data)
anytreat_sr	Any STI treatment (self reported data)
anytest	Any STI test (objective data)
anydiag	Any STI diagnosis (objective data)
anytreat	Any treatment (objective data)
time_test	Time from randomisation to test in days
time_treat	Time from randomisation to treatment in days
sh24_launch	Randomised after SH:24 made publically available (1=yes 0=no)

## Sheet: data
anon_id	group	imd_decile	partners	gender	msm	ethnicgrp	age	anytest_sr	anydiag_sr	anytreat_sr	anytest	anydiag	anytreat	time_test	time_treat	sh24_launch
15005	SH:24	5	3	Male	other	Mixed/ Multiple ethnicity	27	1	0	0	1	0	0	33	84	1 = dor post-launch
15008	Control	6	4	Male	other	White/ White British	19	0	0	0	0	0	0	42	84	0 = dor pre-launch
15013	SH:24	4	3	Male	other	Black/ Black British	26	0	0	0	0	0	0	42	84	1 = dor post-launch
15015	Control	2	1	Female	other	White/ White British	20	0	0	0	0	0	0	42	84	0 = dor pre-launch
15018	SH:24	3	2	Female	other	Asian/ Asian British	24	1	0	0	1	0	0	7	84	1 = dor post-launch
15022	SH:24	2	7	Male	other	White/ White British	24	1	0	0	1	0	0	8	84	1 = dor post-launch
15024	SH:24	4	4	Female	other	White/ White British	24	1	0	0	1	0	0	18	84	0 = dor pre-launch
15030	Control	2	6	Male	other	Black/ Black British	21	0	0	0	0	0	0	42	84	1 = dor post-launch
15031	Control	6	6	Male	msm	White/ White British	24									0 = dor pre-launch
15037	SH:24	2	1	Male	other	White/ White British	27	1	0	0	0	0	0	42	84	0 = dor pre-launch
15039	SH:24	6	3	Female	other	Black/ Black British	21	1	0	0	1	0	0	10	84	0 = dor pre-launch
15040	Control	3	5	Male	msm	White/ White British	28	1	0	0	0	0	0	42	84	1 = dor post-launch
15047	Control	2	3	Female	other	White/ White British	24	0	0	0	1	0	0	31	84	1 = dor post-launch
15054	SH:24	4	9	Male	msm	White/ White British	18	1	0	0	0	0	0	42	84	0 = dor pre-launch
15060	SH:24	2	1	Male	msm	White/ White British	26	1	0	0	0	0	0	42	84	1 = dor post-launch
15070	SH:24	3	5	Female	other	White/ White British	22	1	0	0						1 = dor post-launch
15074	SH:24	6	3	Male	msm	White/ White British	23	0	0	0	0	0	0	42	84	1 = dor post-launch
15076	SH:24	4	1	Female	other	Mixed/ Multiple ethnicity	24	1	0	0	0	0	0	42	84	1 = dor post-launch
15081	SH:24	3	2	Female	other	Black/ Black British	26	1	0	0	0	0	0	42	84	1 = dor post-launch
15084	SH:24	3	3	Female	other	White/ White British	26	1	0	0	1	0	0	8	84	0 = dor pre-launch
15085	Control	2	10+	Male	other	White/ White British	22	1	0	0	1	0	0	4	84	0 = dor pre-launch
15089	Control	6	3	Male	other	Asian/ Asian British	19	1	0	0	1	0	0	4	84	1 = dor post-launch
15090	Control	2	5	Female	other	White/ White British	22	0	0	0	0	0	0	42	84	0 = dor pre-launch
15099	Control	3	1	Female	other	Mixed/ Multiple ethnicity	19	1	0	0	0	0	0	42	84	1 = dor post-launch
15101	Control	6	2	Male	msm	White/ White British	28	0	0	0	0	0	0	42	84	0 = dor pre-launch
15112	SH:24	3	3	Female	other	Mixed/ Multiple ethnicity	28	1	0	0	1	0	0	6	84	1 = dor post-launch
15122	SH:24	2	3	Male	other	White/ White British	20	0	0	0	0	0	0	42	84	0 = dor pre-launch
15127	SH:24	4	1	Male	other	White/ White British	28	1	0	0	1	0	0	16	84	0 = dor pre-launch
15129	Control	6	2	Female	other	White/ White British	20	0	0	0	0	0	0	42	84	0 = dor pre-launch
15132	Control	4	5	Male	msm	White/ White British	28	0	0	0	0	0	0	42	84	0 = dor pre-launch
15143	Control	4	1	Female	other	White/ White British	18	0	0	0	0	0	0	42	84	1 = dor post-launch
15148	SH:24	4	4	Male	msm	White/ White British	27	1	0	0						1 = dor post-launch
15150	Control	5	5	Female	other	White/ White British	25	1	0	0						1 = dor post-launch
15151	SH:24	4	2	Female	other	White/ White British	28	1	0	0	1	0	0	29	84	1 = dor post-launch
15155	SH:24	1	3	Female	other	White/ White British	23	0	0	0	0	0	0	42	84	1 = dor post-launch
15159	Control	5	9	Male	msm	White/ White British	25	1	1	1	1	1	1	38	38	1 = dor post-launch
15163	SH:24	3	5	Female	other	White/ White British	22	1	0	0						1 = dor post-launch
15171	SH:24	4	3	Male	other	White/ White British	26	1	0	0	0	0	0	42	84	0 = dor pre-launch
15175	SH:24	2	2	Female	other	White/ White British	27	1	0	0	0	0	0	42	84	0 = dor pre-launch
15177	SH:24	2	1	Male	other	White/ White British	27	0	0	0	0	0	0	42	84	0 = dor pre-launch
15179	Control	3	4	Male	other	White/ White British	24	1	0	0						1 = dor post-launch
15183	Control	5	1	Female	other	Black/ Black British	17	1	0	0	0	0	0	42	84	0 = dor pre-launch
15184	Control	4	10+	Female	other	White/ White British	20	1	0	0	1	0	0	28	84	0 = dor pre-launch
15185	Control	1	4	Female	other	White/ White British	24	1	0	0	0	0	0	42	84	0 = dor pre-launch
15187	Control	4	5	Female	other	White/ White British	25	1	0	0	1	0	0	38	84	1 = dor post-launch
15191	SH:24	2	1	Female	other	Mixed/ Multiple ethnicity	17	1	0	0	1	0	0	10	84	0 = dor pre-launch
15198	SH:24	4	1	Female	other	White/ White British	19	1	0	0	1	0	0	20	84	0 = dor pre-launch
15199	Control	2	1	Female	other	Black/ Black British	18									0 = dor pre-launch
15207	SH:24	2	4	Male	msm	Black/ Black British	21	1	0	0	1	0	0	10	84	1 = dor post-launch
15215	SH:24	3	2	Female	other	White/ White British	18	1	0	0	1	0	0	3	84	0 = dor pre-launch
15217	SH:24	2	1	Female	other	Mixed/ Multiple ethnicity	16	1	0	0						0 = dor pre-launch
15219	Control	2	8	Male	other	Black/ Black British	26	1	0	0	1	0	0	23	84	1 = dor post-launch
15230	Control	4	4	Male	other	White/ White British	18	1	0	0						0 = dor pre-launch
15231	SH:24	5	1	Female	other	White/ White British	24	1	0	0	1	0	0	8	84	1 = dor post-launch
15234	SH:24	3	7	Female	other	White/ White British	24	1	0	0	1	0	0	9	84	0 = dor pre-launch
15248	SH:24	3	1	Female	other	White/ White British	29	1	0	0	1	0	0	14	84	1 = dor post-launch
15250	Control	2	3	Male	other	White/ White British	20	0	0	0	0	0	0	42	84	0 = dor pre-launch
15251	Control	2	2	Female	other	Black/ Black British	28	1	0	0	0	0	0	42	84	0 = dor pre-launch
15253	Control	4	1	Male	other	Asian/ Asian British	27	0	0	0	0	0	0	42	84	1 = dor post-launch
15254	SH:24	2	2	Female	other	White/ White British	26	1	0	0	1	0	0	14	84	1 = dor post-launch
15258	Control	6	1	Female	other	Black/ Black British	22									0 = dor pre-launch
15260	SH:24	6	3	Female	other	Asian/ Asian British	29				1	0	0	8	84	1 = dor post-launch
15262	SH:24	4	1	Male	other	White/ White British	18									0 = dor pre-launch
15268	SH:24	6	1	Female	other	White/ White British	17	1	0	0	1	0	0	7	84	1 = dor post-launch
15273	SH:24	2	10+	Male	msm	Mixed/ Multiple ethnicity	20	1	0	0	1	0	0	8	84	1 = dor post-launch
15282	Control	2	5	Female	other	White/ White British	26	1	0	0	0	0	0	42	84	1 = dor post-launch
15283	Control	2	4	Female	other	White/ White British	26	1	0	0	0	0	0	42	84	1 = dor post-launch
15289	Control	6	6	Male	msm	White/ White British	25	1	0	0						1 = dor post-launch
15291	Control	3	10+	Female	other	White/ White British	26	1	0	0	0	0	0	42	84	1 = dor post-launch
15294	SH:24	6	3	Male	other	White/ White British	19	0	0	0	0	0	0	42	84	0 = dor pre-launch
15296	SH:24	5	1	Male	other	White/ White British	23	0	0	0	0	0	0	42	84	0 = dor pre-launch
15299	SH:24	2	1	Female	other	Black/ Black British	24	1	0	0	1	0	0	10	84	0 = dor pre-launch
15302	Control	3	10+	Female	other	White/ White British	27	1	0	0	1	0	0	8	84	0 = dor pre-launch
15303	Control	4	10+	Male	msm	White/ White British	26	0	0	0	0	0	0	42	84	1 = dor post-launch
15311	Control	5	2	Female	other	White/ White British	28									0 = dor pre-launch
15312	SH:24	2	4	Female	other	White/ White British	23	1	0	0	1	0	0	14	84	0 = dor pre-launch
15315	SH:24	4	1	Male	other	White/ White British	20	0	0	0	0	0	0	42	84	0 = dor pre-launch
15320	SH:24	3	6	Female	other	White/ White British	21									0 = dor pre-launch
15326	SH:24	5	2	Female	other	White/ White British	26	1	0	0	1	0	0	8	84	0 = dor pre-launch
15330	Control	2	5	Female	other	White/ White British	21	1	0	0	0	0	0	42	84	0 = dor pre-launch
15332	Control	2	1	Male	other	White/ White British	24	0	0	0	0	0	0	42	84	1 = dor post-launch
15334	SH:24	4	3	Female	other	White/ White British	26	1	0	0	1	0	0	18	84	1 = dor post-launch
15340	Control	2	10+	Male	other	White/ White British	22	1	0	0	1	0	0	24	84	1 = dor post-launch
15345	Control	3	1	Female	other	Mixed/ Multiple ethnicity	19	0	0	0	0	0	0	42	84	1 = dor post-launch
15347	SH:24	2	2	Female	other	White/ White British	29	1	0	0	1	0	0	10	84	1 = dor post-launch
15348	SH:24	2	5	Female	other	White/ White British	23	1	0	0	1	0	0	8	84	0 = dor pre-launch
15355	SH:24	3	2	Female	other	White/ White British	24	1	0	0	1	0	0	3	84	1 = dor post-launch
15357	Control	3	1	Female	other	White/ White British	23	1	0	0						0 = dor pre-launch
15363	Control	2	3	Male	other	Black/ Black British	23	1	0	0						1 = dor post-launch
15367	SH:24	6	4	Male	other	Asian/ Asian British	19									0 = dor pre-launch
15373	SH:24	2	6	Male	other	White/ White British	27	1	0	0	1	0	0	28	84	1 = dor post-launch
15392	SH:24	4	1	Female	other	White/ White British	21	1	0	0	1	0	0	10	84	1 = dor post-launch
15395	Control	5	1	Female	other	White/ White British	19	1	0	0						0 = dor pre-launch
15397	SH:24	3	1	Female	other	White/ White British	17	1	0	0	1	0	0	2	84	0 = dor pre-launch
15408	SH:24	6	1	Female	other	White/ White British	20	1	0	0	0	0	0	42	84	0 = dor pre-launch
15413	Control	2	1	Female	other	Black/ Black British	24	1	1		1	0	0	25	84	0 = dor pre-launch
15417	Control	6	1	Female	other	White/ White British	26	0	0	0	0	0	0	42	84	1 = dor post-launch
15423	Control	3	1	Female	other	White/ White British	17									0 = dor pre-launch
15424	SH:24	6	1	Female	other	Mixed/ Multiple ethnicity	20	0	0	0	0	0	0	42	84	0 = dor pre-launch
15426	Control	4	1	Male	msm	White/ White British	28	0	0	0	0	0	0	42	84	1 = dor post-launch
15432	SH:24	3	5	Male	other	Black/ Black British	20	0	0	0	0	0	0	42	84	0 = dor pre-launch
15433	SH:24	3	1	Female	other	Asian/ Asian British	19	1	0	0	1	0	0	7	84	1 = dor post-launch
15443	SH:24	2	4	Female	other	White/ White British	21	0	0	0	0	0	0	42	84	1 = dor post-launch
15444	Control	5	1	Female	other	White/ White British	21	0	0	0	1	0	0	19	84	0 = dor pre-launch
15445	SH:24	2	9	Male	other	White/ White British	25	1	0	0	0	0	0	42	84	1 = dor post-launch
15452	Control	6	1	Female	other	White/ White British	21	0	0	0	0	0	0	42	84	0 = dor pre-launch
15453	Control	3	4	Male	other	Asian/ Asian British	27	0	0	0	0	0	0	42	84	0 = dor pre-launch
15463	Control	2	1	Female	other	White/ White British	28	0	0	0	0	0	0	42	84	0 = dor pre-launch
15467	Control	7	2	Female	other	White/ White British	19	0	0	0	0	0	0	42	84	1 = dor post-launch
15482	SH:24	2	1	Female	other	White/ White British	16	1	0	0	0	0	0	42	84	0 = dor pre-launch
15483	Control	2	4	Male	other	White/ White British	25	1	0	0	1	0	0	2	84	0 = dor pre-launch
15486	Control	2	2	Male	other	White/ White British	23	1	0	0	1	0	0	9	84	1 = dor post-launch
15496	SH:24	4	3	Male	other	White/ White British	21	0	0	0	0	0	0	42	84	1 = dor post-launch
15499	SH:24	3	6	Male	other	White/ White British	26	1	0	0	1	0	0	7	84	1 = dor post-launch
15500	Control	4	3	Male	other	White/ White British	22	0	0	0	0	0	0	42	84	1 = dor post-launch
15501	SH:24	5	4	Male	other	White/ White British	25	1	0	0	1	0	0	9	84	1 = dor post-launch
15509	Control	5	1	Female	other	Asian/ Asian British	21	0	0	0	0	0	0	42	84	0 = dor pre-launch
15518	SH:24	4	2	Male	other	White/ White British	28	0	0	0	0	0	0	42	84	1 = dor post-launch
15519	Control	2	8	Female	other	White/ White British	30	1	0	0	0	0	0	42	84	0 = dor pre-launch
15520	SH:24	2	4	Female	other	White/ White British	25	1	0	0	1	0	0	15	84	1 = dor post-launch
15522	Control	4	1	Female	other	White/ White British	21	1	0	0						0 = dor pre-launch
15532	SH:24	4	10+	Male	other	White/ White British	27	0	0	0	0	0	0	42	84	0 = dor pre-launch
15537	Control	3	8	Male	other	White/ White British	20	1	0	0	1	0	0	8	84	0 = dor pre-launch
15538	Control	3	6	Female	other	White/ White British	21	0	0	0	0	0	0	42	84	1 = dor post-launch
15541	Control	3	5	Female	other	White/ White British	24	0	0	0	0	0	0	42	84	1 = dor post-launch
15544	SH:24	3	2	Female	other	Asian/ Asian British	26	1	0	0	1	0	0	10	84	1 = dor post-launch
15547	SH:24	4	5	Female	other	White/ White British	20	1	0	0	1	0	0	9	84	1 = dor post-launch
15554	Control	3	2	Male	other	Other	20	0	0	0	0	0	0	42	84	1 = dor post-launch
15561	Control	6	5	Male	99	Other	28	0	0	0	0	0	0	42	84	1 = dor post-launch
15570	SH:24	4	10+	Female	other	White/ White British	21									1 = dor post-launch
15574	Control	5	10+	Male	msm	White/ White British	26	1	0	0	0	0	0	42	84	1 = dor post-launch
15576	SH:24	4	2	Female	other	White/ White British	19	1	0	0	0	0	0	42	84	0 = dor pre-launch
15577	Control	6	5	Male	other	White/ White British	28	0	0	0	1	0	0	8	84	1 = dor post-launch
15579	Control	2	2	Female	other	White/ White British	29	1	0	0						1 = dor post-launch
15594	SH:24	4	5	Male	other	White/ White British	26	1	0	0	1	0	0	5	84	1 = dor post-launch
15599	SH:24	2	3	Female	other	White/ White British	25	0	0	0	0	0	0	42	84	1 = dor post-launch
15604	SH:24	5	1	Female	other	Black/ Black British	30	1	0	0	1	0	0	10	84	0 = dor pre-launch
15605	Control	3	4	Male	other	Asian/ Asian British	21	0	0	0	0	0	0	42	84	0 = dor pre-launch
15606	SH:24	8	1	Female	other	White/ White British	19	0	0	0	0	0	0	42	84	1 = dor post-launch
15610	Control	3	3	Male	other	White/ White British	24	1	0	0	1	0	0	2	84	1 = dor post-launch
15613	Control	5	1	Female	other	White/ White British	18	1	0	0						0 = dor pre-launch
15615	SH:24	4	3	Female	other	White/ White British	25	1	0	0	1	0	0	9	84	1 = dor post-launch
15617	Control	2	4	Female	other	White/ White British	23	1	1	1	1	1	1	2	16	1 = dor post-launch
15628	Control	2	3	Male	other	White/ White British	24	0	0	0	0	0	0	42	84	1 = dor post-launch
15629	SH:24	4	8	Male	msm	White/ White British	21	1	0	1						1 = dor post-launch
15631	SH:24	4	3	Male	other	White/ White British	18	1	0	0	0	0	0	42	84	0 = dor pre-launch
15638	Control	6	2	Female	other	White/ White British	22	0	0	0	0	0	0	42	84	0 = dor pre-launch
15644	Control	5	1	Male	msm	White/ White British	24	0	0	0	0	0	0	42	84	0 = dor pre-launch
15660	SH:24	8	1	Female	other	White/ White British	22	0	0	0	1	0	0	10	84	1 = dor post-launch
15661	SH:24	3	2	Female	other	Asian/ Asian British	18	1	0	0						1 = dor post-launch
15663	SH:24	5	2	Male	msm	Asian/ Asian British	28	1	0	0	0	0	0	42	84	0 = dor pre-launch
15668	Control	5	5	Male	other	Mixed/ Multiple ethnicity	20	1	0	0	1	0	0	3	84	0 = dor pre-launch
15671	SH:24	3	4	Male	other	Black/ Black British	19									1 = dor post-launch
15673	SH:24	1	10+	Male	msm	White/ White British	30	0	0	0	0	0	0	42	84	1 = dor post-launch
15675	Control	2	6	Male	other	Black/ Black British	25	0	0	0	0	0	0	42	84	1 = dor post-launch
15678	Control	5	2	Female	other	Mixed/ Multiple ethnicity	17	0	0	0	0	0	0	42	84	0 = dor pre-launch
15682	Control	2	10+	Male	msm	White/ White British	28	1	1	1	1	1	1	28	27	1 = dor post-launch
15705	SH:24	4	2	Female	other	White/ White British	27	1	0	0	1	0	0	22	84	1 = dor post-launch
15707	Control	2	2	Female	other	Black/ Black British	24	0	0	0	0	0	0	42	84	1 = dor post-launch
15708	Control	4	3	Female	other	White/ White British	24	0	0	0	0	0	0	42	84	1 = dor post-launch
15711	Control	2	1	Female	other	Black/ Black British	17	1	0	0						1 = dor post-launch
15715	Control	3	1	Female	other	White/ White British	30									1 = dor post-launch
15722	SH:24	2	6	Female	other	White/ White British	22	1	0	0	1	0	0	6	84	0 = dor pre-launch
15723	SH:24	3	4	Female	other	Mixed/ Multiple ethnicity	26	1	0	0	1	0	0	8	84	1 = dor post-launch
15731	SH:24	4	1	Female	other	Other	18	1	0	0	1	0	0	6	84	0 = dor pre-launch
15747	Control	4	6	Male	msm	White/ White British	27	0	0	0	0	0	0	42	84	1 = dor post-launch
15752	Control	2	3	Female	other	Mixed/ Multiple ethnicity	22	1	0	0						0 = dor pre-launch
15763	Control	4	1	Female	other	White/ White British	26	1	0	0	0	0	0	42	84	0 = dor pre-launch
15764	SH:24	3	1	Female	other	White/ White British	20	0	0	0	0	0	0	42	84	0 = dor pre-launch
15776	SH:24	2	3	Male	other	White/ White British	19	1	0	0	1	0	0	19	84	0 = dor pre-launch
15778	SH:24	5	1	Male	other	White/ White British	24	0	0	0	0	0	0	42	84	0 = dor pre-launch
15783	SH:24	3	1	Male	other	White/ White British	27	1	0	0	1	0	0	7	84	1 = dor post-launch
15785	SH:24	7	1	Female	other	White/ White British	26	0	0	0	0	0	0	42	84	1 = dor post-launch
15791	SH:24	5	1	Female	other	Asian/ Asian British	18	0	0	0	0	0	0	42	84	0 = dor pre-launch
15797	Control	4	1	Female	other	White/ White British	17	0	0	0	0	0	0	42	84	0 = dor pre-launch
15802	SH:24	4	10+	Female	other	Mixed/ Multiple ethnicity	30	1	0	0	1	0	0	20	84	1 = dor post-launch
15808	SH:24	3	2	Female	other	Black/ Black British	16	1	0	0	1	0	0	32	84	0 = dor pre-launch
15822	SH:24	2	10+	Male	msm	Mixed/ Multiple ethnicity	20	1	1	1	1	1		8		1 = dor post-launch
15823	Control	5	1	Female	other	White/ White British	23	1	0	0	0	0	0	42	84	0 = dor pre-launch
15829	SH:24	5	1	Male	other	Asian/ Asian British	17	0	0	0	0	0	0	42	84	0 = dor pre-launch
15835	Control	4	2	Male	other	Mixed/ Multiple ethnicity	29	0	0	0	0	0	0	42	84	1 = dor post-launch
15843	Control	4	1	Male	msm	White/ White British	28	0	0	0	0	0	0	42	84	1 = dor post-launch
15846	Control	3	2	Female	other	White/ White British	25	0	0	0	0	0	0	42	84	1 = dor post-launch
15848	Control	3	3	Female	other	White/ White British	20	1	0	0	0	0	0	42	84	0 = dor pre-launch
15850	SH:24	2	3	Male	other	Black/ Black British	19	1	0	0	0	0	0	42	84	1 = dor post-launch
15856	SH:24	2	1	Male	other	Mixed/ Multiple ethnicity	20	0	0	0	0	0	0	42	84	1 = dor post-launch
15863	SH:24	2	5	Female	other	Mixed/ Multiple ethnicity	23	1	0	0	1	0	0	24	84	0 = dor pre-launch
15865	Control	4	10+	Male	msm	White/ White British	29	0	0	0	0	0	0	42	84	1 = dor post-launch
15873	Control	3	2	Female	other	White/ White British	18	1	0	0	1	0	0	36	84	0 = dor pre-launch
15875	Control	2	2	Male	other	Black/ Black British	19	1	0	0						1 = dor post-launch
15881	Control	4	2	Female	other	White/ White British	19	0	0	0	0	0	0	42	84	0 = dor pre-launch
15886	Control	5	4	Female	other	White/ White British	18	0	0	0	0	0	0	42	84	0 = dor pre-launch
15891	SH:24	2	4	Female	other	White/ White British	29	1	0	0	1	0	0	18	84	1 = dor post-launch
15892	SH:24	3	10+	Male	other	White/ White British	28	1	0	0	1	0	0	25	84	1 = dor post-launch
15894	SH:24	2	3	Female	other	White/ White British	20	1	0	0	1	0	0	7	84	0 = dor pre-launch
15903	SH:24	3	10+	Female	other	White/ White British	19	1	0	0	1	0	0	7	84	0 = dor pre-launch
15909	Control	3	2	Female	other	White/ White British	19	0	0	0	0	0	0	42	84	0 = dor pre-launch
15916	Control	3	2	Female	other	White/ White British	24	1	0	0	0	0	0	42	84	1 = dor post-launch
15926	Control	2	3	Female	other	White/ White British	24	0	0	0	0	0	0	42	84	1 = dor post-launch
15933	Control	2	1	Female	other	Black/ Black British	23	1	0	0	0	0	0	42	84	1 = dor post-launch
15936	Control	2	1	Female	other	White/ White British	24	1	0	0	1	0	0	7	84	0 = dor pre-launch
15944	Control	4	5	Female	other	White/ White British	20	1	0	0	0	0	0	42	84	0 = dor pre-launch
15945	SH:24	3	1	Male	other	White/ White British	19	1	0	0	1	0	0	13	84	1 = dor post-launch
15948	Control	5	10+	Male	other	Asian/ Asian British	19	0	0	0	0	0	0	42	84	0 = dor pre-launch
15964	Control	5	4	Female	other	White/ White British	28	1	0	0						1 = dor post-launch
15967	SH:24	2	3	Male	other	Mixed/ Multiple ethnicity	23	0	0	0	0	0	0	42	84	1 = dor post-launch
15976	Control	3	2	Female	other	White/ White British	19	1	0	0	1	0	0	22	84	0 = dor pre-launch
15977	Control	3	1	Female	other	Black/ Black British	19	0	0	0	0	0	0	42	84	0 = dor pre-launch
15980	SH:24	1	3	Female	other	Black/ Black British	21	0	0	0	0	0	0	42	84	1 = dor post-launch
15981	Control	4	1	Female	other	White/ White British	25	1	0	0	0	0	0	42	84	1 = dor post-launch
15986	Control	6	3	Male	other	Mixed/ Multiple ethnicity	16	0	0	0	0	0	0	42	84	1 = dor post-launch
15989	Control	5	2	Female	other	White/ White British	28	1	0	0						0 = dor pre-launch
15991	SH:24	3	4	Female	other	Asian/ Asian British	26	0	0	0	0	0	0	42	84	0 = dor pre-launch
15993	SH:24	3	1	Male	other	White/ White British	20	1	0	0	1	0	0	3	84	0 = dor pre-launch
16009	SH:24	6	3	Male	other	White/ White British	23	1	0	0	1	0	0	8	84	1 = dor post-launch
16013	SH:24	4	2	Female	other	White/ White British	18	0	0	0	0	0	0	42	84	0 = dor pre-launch
16024	Control	3	3	Female	other	Black/ Black British	24									1 = dor post-launch
16040	Control	4	3	Male	other	White/ White British	25	1	0	0						1 = dor post-launch
16044	Control	3	2	Male	other	White/ White British	27	0	0	0	0	0	0	42	84	0 = dor pre-launch
16048	Control	6	6	Male	msm	Mixed/ Multiple ethnicity	23	0	0	0	0	0	0	42	84	1 = dor post-launch
16062	SH:24	3	2	Female	other	Black/ Black British	20	1	0	0	1	0	0	17	84	1 = dor post-launch
16066	Control	3	7	Female	other	White/ White British	21	0	0	0	0	0	0	42	84	0 = dor pre-launch
16068	Control	1	5	Male	msm	White/ White British	24	0	0	0	0	0	0	42	84	1 = dor post-launch
16081	SH:24	3	3	Male	other	White/ White British	27	1	0	0	1	0	0	9	84	1 = dor post-launch
16083	SH:24	4	2	Male	other	White/ White British	22	0	0	0	0	0	0	42	84	0 = dor pre-launch
16086	Control	5	5	Female	other	White/ White British	24	0	0	0	0	0	0	42	84	0 = dor pre-launch
16087	Control	4	4	Male	other	White/ White British	28									1 = dor post-launch
16089	SH:24	6	10+	Male	msm	White/ White British	24									0 = dor pre-launch
16100	Control	2	7	Male	msm	White/ White British	20									1 = dor post-launch
16103	SH:24	5	2	Female	other	Black/ Black British	23	1	0	0	1	0	0	6	84	1 = dor post-launch
16105	SH:24	2	10+	Male	msm	White/ White British	19	1	0	0	1	1	1	19	18	1 = dor post-launch
16107	SH:24	5	1	Female	other	White/ White British	25	1	0	0	0	0	0	42	84	0 = dor pre-launch
16112	Control	6	1	Female	other	Asian/ Asian British	19									0 = dor pre-launch
16125	SH:24	4	3	Female	other	White/ White British	24	0	0	0	0	0	0	42	84	0 = dor pre-launch
16127	SH:24	2	3	Male	other	White/ White British	24	0	0	0	0	0	0	42	84	0 = dor pre-launch
16129	SH:24	2	1	Female	other	White/ White British	20	0	0	0	0	0	0	42	84	0 = dor pre-launch
16130	Control	3	10+	Female	other	White/ White British	27	1	0	0						1 = dor post-launch
16133	SH:24	3	8	Female	other	White/ White British	18	1	0	0	1	0	0	9	84	0 = dor pre-launch
16134	SH:24	3	2	Female	other	White/ White British	30	1	0	0	1	0	0	11	84	1 = dor post-launch
16135	SH:24	3	1	Female	other	White/ White British	20	1	0	0	1	0	0	6	84	0 = dor pre-launch
16137	Control	4	1	Female	other	White/ White British	29	0	0	0	0	0	0	42	84	0 = dor pre-launch
16139	SH:24	2	6	Female	other	White/ White British	25	1	0	0	1	0	0	30	84	0 = dor pre-launch
16155	SH:24	3	1	Female	other	Mixed/ Multiple ethnicity	22	0	0	0	0	0	0	42	84	0 = dor pre-launch
16166	SH:24	2	1	Male	other	White/ White British	21	1	0	0	1	0	0	12	84	1 = dor post-launch
16171	Control	3	9	Female	other	Asian/ Asian British	19	0	0	0	0	0	0	42	84	1 = dor post-launch
16176	Control	2	1	Female	other	Mixed/ Multiple ethnicity	24	1	0	0						0 = dor pre-launch
16178	SH:24	6	1	Female	other	White/ White British	26	1	0	0	1	0	0	7	84	1 = dor post-launch
16191	SH:24	5	2	Male	other	White/ White British	22	1	0	0	1	0	0	10	84	1 = dor post-launch
16199	Control	2	1	Male	other	White/ White British	21	1	0	0						1 = dor post-launch
16206	SH:24	2	1	Male	other	White/ White British	25	1	0	0	1	0	0	16	84	1 = dor post-launch
16208	Control	6	4	Female	other	White/ White British	23	1	0	0	0	0	0	42	84	0 = dor pre-launch
16210	Control	3	7	Male	other	White/ White British	23	1	0	0	0	0	0	42	84	1 = dor post-launch
16213	SH:24	3	3	Male	other	White/ White British	21	1	0	0	1	0	0	17	84	1 = dor post-launch
16214	SH:24	3	1	Female	other	Black/ Black British	17	1	0	0	0	0	0	42	84	1 = dor post-launch
16219	Control	3	7	Male	other	White/ White British	29	0	0	0	0	0	0	42	84	0 = dor pre-launch
16223	Control	3	4	Female	other	White/ White British	26	1	0	0	0	0	0	42	84	1 = dor post-launch
16225	SH:24	2	1	Female	other	White/ White British	21	1	1	0						0 = dor pre-launch
16251	SH:24	5	1	Female	other	Mixed/ Multiple ethnicity	28									1 = dor post-launch
16256	SH:24	2	2	Female	other	White/ White British	20	0	0	0	0	0	0	42	84	0 = dor pre-launch
16257	SH:24	3	4	Female	other	White/ White British	22	0	0	0	0	0	0	42	84	0 = dor pre-launch
16259	Control	4	5	Male	other	Black/ Black British	29	0	0	0	0	0	0	42	84	0 = dor pre-launch
16266	SH:24	1	1	Female	other	Black/ Black British	19	1	0	0	0	0	0	42	84	0 = dor pre-launch
16268	Control	3	1	Female	other	Mixed/ Multiple ethnicity	20	0	0	0	0	0	0	42	84	0 = dor pre-launch
16279	Control	3	10+	Male	msm	Asian/ Asian British	25	1	0	0	1	1		7		1 = dor post-launch
16281	Control	5	2	Female	other	Black/ Black British	20	1	0	0	0	0	0	42	84	0 = dor pre-launch
16282	SH:24	2	3	Female	other	White/ White British	19	1	0	0	1	0	0	7	84	1 = dor post-launch
16287	SH:24	5	6	Female	other	White/ White British	21	0	0	0	0	0	0	42	84	1 = dor post-launch
16290	SH:24	2	2	Female	other	White/ White British	29	1	0	0	1	0	0	10	84	1 = dor post-launch
16293	Control	2	1	Female	other	White/ White British	20	1	0	0	1	0	0	15	84	0 = dor pre-launch
16295	Control	5	3	Female	other	White/ White British	23	1	0	0	1	0	0	16	84	0 = dor pre-launch
16298	SH:24	3	1	Female	other	White/ White British	24	0	0	0	0	0	0	42	84	1 = dor post-launch
16299	Control	6	3	Female	other	White/ White British	21	0	0	0	0	0	0	42	84	1 = dor post-launch
16301	Control	2	8	Male	other	Mixed/ Multiple ethnicity	20	1	0	0	1	0	0	11	84	1 = dor post-launch
16306	Control	4	1	Female	other	White/ White British	21	0	0	0	0	0	0	42	84	1 = dor post-launch
16307	SH:24	5	1	Male	msm	White/ White British	23	0	0	0	0	0	0	42	84	1 = dor post-launch
16308	Control	5	1	Male	other	White/ White British	19	1	0	0						1 = dor post-launch
16309	Control	4	1	Female	other	White/ White British	23	0	0	0	0	0	0	42	84	0 = dor pre-launch
16311	Control	3	2	Female	other	White/ White British	19	0	0	0	0	0	0	42	84	1 = dor post-launch
16313	SH:24	2	5	Male	other	Black/ Black British	21	1	0	0	1	0	0	5	84	1 = dor post-launch
16319	SH:24	2	2	Female	other	Black/ Black British	22	1	0	0	0	0	0	42	84	1 = dor post-launch
16326	SH:24	4	5	Male	other	White/ White British	23	0	0	0	0	0	0	42	84	1 = dor post-launch
16328	Control	4	5	Male	other	White/ White British	27	0	0	0	0	0	0	42	84	1 = dor post-launch
16343	Control	6	3	Male	other	Asian/ Asian British	29	0	0	0	0	0	0	42	84	1 = dor post-launch
16349	SH:24	2	4	Female	other	Asian/ Asian British	27	0	0	0	0	0	0	42	84	1 = dor post-launch
16350	Control	2	5	Female	other	White/ White British	21	0	0	0	0	0	0	42	84	1 = dor post-launch
16351	SH:24	2	5	Male	msm	White/ White British	29	1	0	0	0	0	0	42	84	1 = dor post-launch
16354	SH:24	4	9	Transgender	other	White/ White British	21	1	0	0	1	0	0	26	84	1 = dor post-launch
16355	SH:24	1	1	Male	msm	White/ White British	20	1	0	0	1	0	0	12	84	1 = dor post-launch
16361	SH:24	5	4	Male	other	Mixed/ Multiple ethnicity	18	0	0	0	1	0	0	9	84	1 = dor post-launch
16366	Control	3	2	Female	other	Asian/ Asian British	16	1	0	0	1	0	0	37	84	1 = dor post-launch
16367	Control	2	5	Male	other	Black/ Black British	29	1	0	0						0 = dor pre-launch
16370	SH:24	2	7	Male	msm	White/ White British	21	0	0	0	0	0	0	42	84	0 = dor pre-launch
16371	Control	5	3	Male	other	White/ White British	30	1	0	0						1 = dor post-launch
16376	SH:24	4	3	Male	other	Mixed/ Multiple ethnicity	19									0 = dor pre-launch
16382	Control	2	4	Female	other	White/ White British	25	0	0	0	0	0	0	42	84	1 = dor post-launch
16383	SH:24	6	3	Female	other	White/ White British	18	1	0	0	1	0	0	1	84	0 = dor pre-launch
16384	Control	2	10+	Male	msm	Other	23	0	0	0	0	0	0	42	84	1 = dor post-launch
16385	Control	6	4	Female	other	White/ White British	24	1	0	0	1	0	0	22	84	0 = dor pre-launch
16387	SH:24	3	2	Female	other	White/ White British	21	1	0	0	1	0	0	18	84	0 = dor pre-launch
16389	SH:24	3	4	Female	other	White/ White British	21	1	0	0	1	0	0	6	84	1 = dor post-launch
16390	Control	2	2	Male	msm	Black/ Black British	24	1	0	0	1	0	0	30	84	0 = dor pre-launch
16392	SH:24	4	3	Female	other	White/ White British	24	1	0	0	0	0	0	42	84	0 = dor pre-launch
16396	Control	2	6	Female	other	White/ White British	21	0	0	0	0	0	0	42	84	0 = dor pre-launch
16398	SH:24	1	3	Male	other	Black/ Black British	18	0	0	0	0	0	0	42	84	1 = dor post-launch
16400	Control	2	2	Female	other	White/ White British	21	1	0	0	1	0	0	17	84	0 = dor pre-launch
16402	SH:24	4	10+	Male	other	Mixed/ Multiple ethnicity	25	0	0	0	0	0	0	42	84	1 = dor post-launch
16404	Control	3	4	Male	other	White/ White British	26									0 = dor pre-launch
16407	SH:24	3	10+	Male	msm	White/ White British	29	1	1	1	0	0	0	42	84	1 = dor post-launch
16416	Control	2	3	Female	other	Mixed/ Multiple ethnicity	19	0	0	0	0	0	0	42	84	1 = dor post-launch
16444	Control	4	4	Male	other	Black/ Black British	24				1	0	0	9	84	1 = dor post-launch
16447	Control	3	10+	Male	msm	White/ White British	23	1	0	0	0	0	0	42	84	1 = dor post-launch
16451	SH:24	3	2	Female	other	Asian/ Asian British	22	0	0	0	0	0	0	42	84	1 = dor post-launch
16453	SH:24	3	1	Male	other	White/ White British	20	1	0	0	1	0	0	9	84	0 = dor pre-launch
16462	Control	3	1	Male	other	White/ White British	19	1	0	0	1	0	0	7	84	0 = dor pre-launch
16463	Control	5	1	Male	other	White/ White British	26	0	0	0	0	0	0	42	84	0 = dor pre-launch
16465	SH:24	3	6	Female	other	White/ White British	24	1	0	0	1	0	0	5	84	1 = dor post-launch
16470	SH:24	6	1	Female	other	White/ White British	25	1	0	0	1	0	0	20	84	0 = dor pre-launch
16476	Control	5	5	Female	other	White/ White British	18									0 = dor pre-launch
16480	SH:24	2	2	Transgender	other	Other	20	1	0	0	1	0	0	7	84	1 = dor post-launch
16485	Control	5	2	Female	other	White/ White British	20	1	0	0	0	0	0	42	84	0 = dor pre-launch
16487	Control	3	1	Female	other	White/ White British	22	1	0	0	1	0	0	30	84	0 = dor pre-launch
16490	SH:24	3	1	Female	other	White/ White British	26	1	0	0	1	0	0	32	84	1 = dor post-launch
16496	SH:24	2	1	Female	other	White/ White British	20	1	0	0	1	0	0	8	84	0 = dor pre-launch
16497	SH:24	6	4	Female	other	White/ White British	27	1	0	0	1	0	0	8	84	1 = dor post-launch
16498	SH:24	4	4	Male	other	White/ White British	19	1	0	0	1	0	0	7	84	0 = dor pre-launch
16504	Control	2	3	Female	other	White/ White British	28	1	0	0						1 = dor post-launch
16505	Control	1	1	Male	other	Black/ Black British	27									0 = dor pre-launch
16507	SH:24	4	5	Male	other	White/ White British	25	1	0	0	1	0	0	11	84	1 = dor post-launch
16516	Control	4	2	Female	other	White/ White British	23	0	0	0	0	0	0	42	84	1 = dor post-launch
16519	SH:24	5	5	Male	other	Mixed/ Multiple ethnicity	27	0	0	0	0	0	0	42	84	1 = dor post-launch
16522	Control	1	6	Male	other	White/ White British	24	1	0	0	0	0	0	42	84	0 = dor pre-launch
16524	Control	4	1	Female	other	White/ White British	27	0	0	0	0	0	0	42	84	0 = dor pre-launch
16526	Control	2	3	Female	other	White/ White British	27	1	0	0	1	0	0	3	84	1 = dor post-launch
16527	SH:24	3	3	Female	other	White/ White British	24	1	0	0	1	0	0	25	84	1 = dor post-launch
16530	SH:24	2	5	Male	msm	White/ White British	24	1	0	0	0	0	0	42	84	0 = dor pre-launch
16531	Control	3	5	Female	other	White/ White British	20	0	0	0	0	0	0	42	84	1 = dor post-launch
16533	Control	2	1	Female	other	Asian/ Asian British	19	0	0	0	0	0	0	42	84	1 = dor post-launch
16536	SH:24	4	4	Male	99	White/ White British	29	1	0	0	1	0	0	35	84	1 = dor post-launch
16545	Control	4	7	Male	other	White/ White British	20									0 = dor pre-launch
16552	Control	3	1	Female	other	White/ White British	20	0	0	0	0	0	0	42	84	0 = dor pre-launch
16559	SH:24	5	2	Female	other	Black/ Black British	20	1	0	0	1	0	0	10	84	1 = dor post-launch
16560	SH:24	2	3	Female	other	White/ White British	22	1	0	0	1	0	0	25	84	0 = dor pre-launch
16564	Control	5	3	Female	other	Mixed/ Multiple ethnicity	26	0	0	0	0	0	0	42	84	1 = dor post-launch
16565	SH:24	2	6	Female	other	White/ White British	26	0	0	0	1	0	0	18	84	1 = dor post-launch
16569	Control	5	6	Male	msm	White/ White British	25	1	0	0	1	0	0	13	84	1 = dor post-launch
16573	Control	5	3	Female	other	White/ White British	27									0 = dor pre-launch
16577	Control	1	10+	Male	other	White/ White British	25	1	0	0						0 = dor pre-launch
16578	Control	4	3	Female	other	White/ White British	21	1	0	0						1 = dor post-launch
16580	SH:24	2	1	Female	other	White/ White British	20	0	0	0	0	0	0	42	84	0 = dor pre-launch
16581	Control	4	1	Male	other	Asian/ Asian British	23	0	0	0	0	0	0	42	84	0 = dor pre-launch
16590	Control	4	4	Male	other	White/ White British	29	0	0	0	0	0	0	42	84	1 = dor post-launch
16591	SH:24	2	6	Female	other	White/ White British	27	1	0	0	1	0	0	12	84	1 = dor post-launch
16592	SH:24	4	7	Female	other	Mixed/ Multiple ethnicity	20	1	1	1	0	0	0	42	84	0 = dor pre-launch
16605	Control	4	1	Female	other	White/ White British	23	0	0	0	0	0	0	42	84	0 = dor pre-launch
16624	SH:24	3	7	Female	other	White/ White British	23	1	0	0	1	0	0	19	84	1 = dor post-launch
16627	SH:24	3	1	Male	other	Asian/ Asian British	18	0	0	0	0	0	0	42	84	0 = dor pre-launch
16633	Control	2	1	Female	other	White/ White British	21	1	0	0	0	0	0	42	84	0 = dor pre-launch
16635	SH:24	5	1	Male	other	White/ White British	21	0	0	0	0	0	0	42	84	0 = dor pre-launch
16636	Control	1	4	Female	other	White/ White British	25	1	0	0						1 = dor post-launch
16640	Control	5	1	Male	other	White/ White British	29	1	0	0	1	0	0	11	84	1 = dor post-launch
16643	SH:24	7	10+	Male	msm	White/ White British	28	1	0	0	0	0	0	42	84	1 = dor post-launch
16647	SH:24	8	2	Male	other	White/ White British	27	1	0	0	1	0	0	8	84	1 = dor post-launch
16654	SH:24	8	5	Male	other	White/ White British	24	0	0	0	0	0	0	42	84	1 = dor post-launch
16655	Control	4	2	Female	other	White/ White British	28	0	0	0	0	0	0	42	84	1 = dor post-launch
16658	Control	2	10+	Female	other	White/ White British	25	0	0	0	0	0	0	42	84	0 = dor pre-launch
16661	SH:24	2	2	Male	other	Mixed/ Multiple ethnicity	21	0	0	0	0	0	0	42	84	1 = dor post-launch
16672	Control	3	10+	Male	other	White/ White British	19	1	0	0	0	0	0	42	84	0 = dor pre-launch
16686	SH:24	2	3	Male	other	White/ White British	28	1	0	0						1 = dor post-launch
16702	Control	5	4	Female	other	White/ White British	27	1	0	0	1	0	0	42	84	0 = dor pre-launch
16708	SH:24	2	3	Male	other	White/ White British	25	1	0	0	1	0	0	11	84	1 = dor post-launch
16709	SH:24	2	5	Female	other	White/ White British	22	1	0	0						0 = dor pre-launch
16712	Control	3	6	Female	other	White/ White British	21	1	0	0						0 = dor pre-launch
16719	SH:24	3	3	Male	msm	White/ White British	19									0 = dor pre-launch
16726	Control	3	2	Female	other	White/ White British	22	0	0	0	0	0	0	42	84	1 = dor post-launch
16732	Control	6	3	Female	other	White/ White British	26									1 = dor post-launch
16734	Control	8	6	Female	other	White/ White British	19	1	0	0	0	0	0	42	84	0 = dor pre-launch
16735	SH:24	2	2	Female	other	White/ White British	17	0	0	0	0	0	0	42	84	1 = dor post-launch
16743	Control	2	10+	Male	msm	White/ White British	24	1	0	0	1	0	0	25	84	1 = dor post-launch
16747	Control	2	2	Female	other	White/ White British	23	0	0	0	0	0	0	42	84	1 = dor post-launch
16751	SH:24	2	2	Female	other	Black/ Black British	22				1	0	0	28	84	1 = dor post-launch
16754	Control	3	1	Male	other	Asian/ Asian British	24	0	0	0	0	0	0	42	84	0 = dor pre-launch
16755	SH:24	5	1	Female	other	White/ White British	18	1	0	0	1	0	0	7	84	1 = dor post-launch
16762	Control	4	1	Male	msm	White/ White British	21	0	0	0	0	0	0	42	84	1 = dor post-launch
16770	SH:24	5	7	Female	other	White/ White British	30	1	0	0	1	0	0	12	84	1 = dor post-launch
16771	Control	7	4	Female	other	White/ White British	28	0	0	0	0	0	0	42	84	1 = dor post-launch
16774	Control	4	1	Female	other	White/ White British	30	0	0	0	0	0	0	42	84	1 = dor post-launch
16776	Control	3	5	Male	msm	White/ White British	20	0	0	0	0	0	0	42	84	0 = dor pre-launch
16791	SH:24	2	10+	Male	other	Black/ Black British	19	1	0	0	1	0	0	23	84	1 = dor post-launch
16801	SH:24	3	10+	Female	other	White/ White British	24	0	0	0	0	0	0	42	84	1 = dor post-launch
16811	SH:24	9	10+	Male	other	White/ White British	24									0 = dor pre-launch
16812	Control	4	1	Male	other	White/ White British	18	0	0	0	0	0	0	42	84	0 = dor pre-launch
16813	SH:24	4	1	Female	other	White/ White British	20	1	0	0	1	0	0	7	84	1 = dor post-launch
16816	Control	3	7	Male	msm	White/ White British	29	1	0	0	1	0	0	16	84	1 = dor post-launch
16817	SH:24	2	1	Female	other	White/ White British	24	0	0	0	0	0	0	42	84	0 = dor pre-launch
16822	Control	6	5	Male	msm	White/ White British	24									1 = dor post-launch
16825	Control	4	1	Female	other	White/ White British	19	0	0	0	0	0	0	42	84	0 = dor pre-launch
16826	SH:24	2	10+	Male	99	Black/ Black British	29	1	0	0	0	0	0	42	84	1 = dor post-launch
16828	Control	5	1	Male	other	White/ White British	30	0	0	0	0	0	0	42	84	0 = dor pre-launch
16829	SH:24	9	3	Female	other	White/ White British	28	1	0	0						1 = dor post-launch
16834	Control	5	7	Female	other	White/ White British	16	0	0	0	0	0	0	42	84	1 = dor post-launch
16847	Control	4	10+	Male	msm	Mixed/ Multiple ethnicity	24	0	0	0	0	0	0	42	84	1 = dor post-launch
16863	SH:24	3	1	Female	other	White/ White British	20	0	0	0	0	0	0	42	84	0 = dor pre-launch
16866	SH:24	1	4	Male	other	White/ White British	22	1	0	0	0	0	0	42	84	0 = dor pre-launch
16869	Control	2	5	Female	other	Asian/ Asian British	28	1	0	0	0	0	0	42	84	0 = dor pre-launch
16873	Control	2	5	Male	msm	White/ White British	22	1	0	0	0	0	0	42	84	0 = dor pre-launch
16877	Control	4	3	Female	other	White/ White British	18	1	0	0	1	0	0	6	84	0 = dor pre-launch
16886	Control	5	3	Male	other	White/ White British	19	1	0	0	1	0	0	9	84	0 = dor pre-launch
16888	SH:24	5	1	Female	other	White/ White British	18	1	0	0	1	0	0	7	84	1 = dor post-launch
16889	Control	3	9	Male	other	White/ White British	19	1	0	0	0	0	0	42	84	0 = dor pre-launch
16893	Control	5	3	Female	other	White/ White British	23	0	0	0	0	0	0	42	84	0 = dor pre-launch
16901	Control	2	5	Female	other	Black/ Black British	28	1	0	0	1	0	0	24	84	0 = dor pre-launch
16904	SH:24	6	6	Female	other	White/ White British	24	1	0	0	1	0	0	11	84	1 = dor post-launch
16907	Control	4	1	Male	other	White/ White British	21	0	0	0	0	0	0	42	84	0 = dor pre-launch
16911	Control	4	3	Female	other	White/ White British	26	0	0	0	0	0	0	42	84	1 = dor post-launch
16916	Control	6	1	Female	other	Black/ Black British	24	1	0	0						0 = dor pre-launch
16917	SH:24	4	4	Female	other	White/ White British	21	0	0	0	0	0	0	42	84	1 = dor post-launch
16919	SH:24	3	2	Female	other	White/ White British	25	1	0	0	0	0	0	42	84	1 = dor post-launch
16925	SH:24	4	3	Female	other	White/ White British	23	0	0	0	0	0	0	42	84	0 = dor pre-launch
16933	SH:24	4	1	Female	other	White/ White British	24	1	0	0	1	0	0	13	84	1 = dor post-launch
16934	Control	4	2	Male	other	Mixed/ Multiple ethnicity	19									0 = dor pre-launch
16937	SH:24	2	2	Female	other	White/ White British	22	1	0	0	0	0	0	42	84	0 = dor pre-launch
16938	Control	1	1	Male	other	White/ White British	24	0	0	0	0	0	0	42	84	1 = dor post-launch
16939	Control	5	1	Male	other	White/ White British	22	0	0	0	0	0	0	42	84	1 = dor post-launch
16942	Control	4	1	Female	other	White/ White British	21	0	0	0	0	0	0	42	84	0 = dor pre-launch
16945	Control	6	3	Female	other	White/ White British	22	0	0	0	0	0	0	42	84	1 = dor post-launch
16953	Control	4	2	Male	other	White/ White British	24	0	0	0	0	0	0	42	84	1 = dor post-launch
16958	Control	3	4	Female	other	White/ White British	20	0	0	0	0	0	0	42	84	0 = dor pre-launch
16963	Control	4	5	Male	other	White/ White British	20									0 = dor pre-launch
16966	Control	6	2	Male	other	White/ White British	20	0	0	0	0	0	0	42	84	0 = dor pre-launch
16971	Control	3	10+	Male	msm	Black/ Black British	19	1	0	0	0	0	0	42	84	0 = dor pre-launch
16975	SH:24	5	4	Male	other	Black/ Black British	27	0	0	0	0	0	0	42	84	0 = dor pre-launch
16979	SH:24	8	1	Male	other	White/ White British	18	1	0	0	1	0	0	8	84	1 = dor post-launch
16980	Control	3	1	Female	other	White/ White British	29	0	0	0	0	0	0	42	84	0 = dor pre-launch
16982	SH:24	4	1	Female	other	Asian/ Asian British	19	1	0	0	1	0	0	39	84	0 = dor pre-launch
16991	Control	4	1	Female	other	Asian/ Asian British	25	1	0	0						0 = dor pre-launch
16993	Control	6	10+	Female	other	White/ White British	23	1	1		0	0	0	42	84	0 = dor pre-launch
16994	Control	2	1	Female	other	White/ White British	27	0	0	0	0	0	0	42	84	1 = dor post-launch
16995	Control	5	6	Male	msm	Asian/ Asian British	24	0	0	0	0	0	0	42	84	0 = dor pre-launch
16996	SH:24	3	4	Male	msm	Asian/ Asian British	29	1	0	0	0	0	0	42	84	1 = dor post-launch
16997	SH:24	2	4	Male	msm	White/ White British	25	0	0	0	0	0	0	42	84	0 = dor pre-launch
16998	SH:24	4	1	Male	other	White/ White British	27	0	0	0	0	0	0	42	84	1 = dor post-launch
17000	SH:24	6	4	Female	other	Black/ Black British	28	1	0	0	0	0	0	42	84	0 = dor pre-launch
17009	Control	2	9	Male	msm	White/ White British	25	1	0	0	1	0	0	18	84	1 = dor post-launch
17012	SH:24	4	6	Female	other	White/ White British	22									0 = dor pre-launch
17013	SH:24	5	2	Male	other	White/ White British	24	0	0	0	0	0	0	42	84	0 = dor pre-launch
17021	Control	5	10+	Male	other	White/ White British	20	0	0	0	0	0	0	42	84	0 = dor pre-launch
17023	SH:24	4	6	Male	other	White/ White British	25	1	0	0	1	0	0	6	84	1 = dor post-launch
17025	SH:24	3	1	Female	other	White/ White British	28	0	0	0	0	0	0	42	84	1 = dor post-launch
17032	SH:24	8	1	Female	other	White/ White British	23	1	0	0	1	0	0	8	84	0 = dor pre-launch
17040	SH:24	2	4	Female	other	White/ White British	19	1	0	0	0	0	0	42	84	0 = dor pre-launch
17041	Control	6	1	Female	other	White/ White British	17	0	0	0	0	0	0	42	84	1 = dor post-launch
17043	SH:24	2	6	Male	msm	White/ White British	24	1	0	0	1	0	0	7	84	1 = dor post-launch
17045	Control	3	1	Female	other	Asian/ Asian British	24	0	0	0	0	0	0	42	84	0 = dor pre-launch
17058	SH:24	3	1	Female	other	White/ White British	23	1	0	0	1	0	0	9	84	1 = dor post-launch
17067	Control	2	4	Female	other	White/ White British	19	0	0	0	0	0	0	42	84	0 = dor pre-launch
17072	Control	3	5	Female	other	Mixed/ Multiple ethnicity	20	0	0	0	0	0	0	42	84	1 = dor post-launch
17074	Control	3	4	Female	other	Mixed/ Multiple ethnicity	20	0	0	0	0	0	0	42	84	0 = dor pre-launch
17076	SH:24	2	2	Female	other	White/ White British	21	1	0	0	0	0	0	42	84	0 = dor pre-launch
17080	SH:24	4	10+	Female	other	White/ White British	19	1	0	0	0	0	0	42	84	0 = dor pre-launch
17084	Control	2	1	Female	other	White/ White British	20	0	0	0	0	0	0	42	84	0 = dor pre-launch
17085	SH:24	3	1	Male	other	White/ White British	19	1	0	0	1	0	0	8	84	1 = dor post-launch
17086	SH:24	6	1	Male	other	White/ White British	19	0	0	0	0	0	0	42	84	0 = dor pre-launch
17087	Control	3	1	Female	other	White/ White British	29	0	0	0	0	0	0	42	84	1 = dor post-launch
17088	SH:24	4	2	Male	other	Mixed/ Multiple ethnicity	23									0 = dor pre-launch
17092	Control	5	1	Male	other	Mixed/ Multiple ethnicity	29	0	0	0	0	0	0	42	84	0 = dor pre-launch
17098	Control	2	4	Male	other	White/ White British	21	1	0	0	1	0	0	41	84	0 = dor pre-launch
17111	SH:24	2	1	Female	other	White/ White British	25	1	1	1	1	1		28		1 = dor post-launch
17114	SH:24	4	2	Female	other	White/ White British	21	1	0	0	0	0	0	42	84	0 = dor pre-launch
17116	Control	3	4	Female	other	White/ White British	20	0	0	0	0	0	0	42	84	1 = dor post-launch
17124	Control	3	1	Female	other	White/ White British	22	0	0	0	0	0	0	42	84	0 = dor pre-launch
17128	SH:24	3	1	Female	other	White/ White British	18	0	0	0	0	0	0	42	84	0 = dor pre-launch
17129	Control	4	4	Female	other	White/ White British	28	1	0	0	0	0	0	42	84	1 = dor post-launch
17132	SH:24	4	8	Male	msm	White/ White British	29	1	0	0	0	0	0	42	84	1 = dor post-launch
17138	Control	3	1	Female	other	White/ White British	28	0	0	0	0	0	0	42	84	1 = dor post-launch
17143	Control	3	3	Male	other	White/ White British	24	1	0	0	0	0	0	42	84	0 = dor pre-launch
17146	SH:24	3	7	Female	other	Mixed/ Multiple ethnicity	19	1	0	0	0	0	0	42	84	1 = dor post-launch
17147	SH:24	2	4	Female	other	White/ White British	29	1	0	0	0	0	0	42	84	0 = dor pre-launch
17148	Control	2	1	Female	other	White/ White British	16	0	0	0	0	0	0	42	84	1 = dor post-launch
17152	SH:24	3	2	Female	other	Black/ Black British	23	1	0	0	1	0	0	9	84	0 = dor pre-launch
17162	Control	2	6	Male	msm	White/ White British	26	0	0	0	0	0	0	42	84	1 = dor post-launch
17174	Control	2	5	Female	other	White/ White British	30	1	0	0	0	0	0	42	84	1 = dor post-launch
17182	SH:24	3	6	Female	other	White/ White British	21	0	0	0	0	0	0	42	84	0 = dor pre-launch
17186	SH:24	5	2	Female	other	Mixed/ Multiple ethnicity	25	0	0	0	0	0	0	42	84	1 = dor post-launch
17188	Control	3	3	Female	other	White/ White British	20	1	1							0 = dor pre-launch
17192	SH:24	4	2	Female	other	White/ White British	21	1	0	0	1	0	0	23	84	1 = dor post-launch
17198	Control	2	3	Male	msm	White/ White British	20	0	0	0	0	0	0	42	84	0 = dor pre-launch
17200	Control	3	2	Female	other	White/ White British	26	1	0	0						1 = dor post-launch
17208	SH:24	1	2	Female	other	White/ White British	23	1	0	0	1	0	0	12	84	1 = dor post-launch
17211	Control	4	2	Female	other	White/ White British	20									0 = dor pre-launch
17213	SH:24	4	3	Male	msm	Mixed/ Multiple ethnicity	18	0	0	0	0	0	0	42	84	0 = dor pre-launch
17214	SH:24	3	10+	Male	other	White/ White British	27									1 = dor post-launch
17216	Control	5	3	Female	other	White/ White British	18	1	0	0	0	0	0	42	84	0 = dor pre-launch
17217	Control	2	3	Male	msm	Black/ Black British	26	0	0	0	0	0	0	42	84	1 = dor post-launch
17221	Control	3	7	Female	other	White/ White British	28	1	0	0	1	0	0	2	84	1 = dor post-launch
17227	Control	4	1	Female	other	White/ White British	27	1	0	0	0	0	0	42	84	0 = dor pre-launch
17229	SH:24	2	2	Male	other	White/ White British	20	0	0	0	0	0	0	42	84	0 = dor pre-launch
17239	Control	4	4	Female	other	White/ White British	27									1 = dor post-launch
17246	SH:24	5	2	Male	msm	Other	25	1	0	0						0 = dor pre-launch
17248	SH:24	3	3	Male	other	White/ White British	20	1	0	0	1	0	0	25	84	0 = dor pre-launch
17252	Control	5	5	Female	other	White/ White British	27	1	0	0	0	0	0	42	84	1 = dor post-launch
17253	Control	6	2	Male	msm	White/ White British	19	1	0	0	0	0	0	42	84	0 = dor pre-launch
17256	Control	2	1	Female	other	Black/ Black British	23	0	0	0	0	0	0	42	84	1 = dor post-launch
17260	Control	7	1	Female	other	White/ White British	29									0 = dor pre-launch
17264	SH:24	4	3	Female	other	White/ White British	21	0	0	0	0	0	0	42	84	0 = dor pre-launch
17300	Control	3	3	Male	other	White/ White British	22	1	0	0	1	0	0	11	84	0 = dor pre-launch
17304	SH:24	5	3	Male	msm	White/ White British	26	1	0	0	1	0	0	8	84	1 = dor post-launch
17305	Control	5	4	Male	other	White/ White British	19	0	0	0	0	0	0	42	84	0 = dor pre-launch
17306	SH:24	2	2	Male	other	White/ White British	21	1	0	0	1	0	0	10	84	0 = dor pre-launch
17327	SH:24	2	2	Male	other	White/ White British	27	1	0	0	1	0	0	16	84	1 = dor post-launch
17341	Control	4	5	Male	other	White/ White British	24									0 = dor pre-launch
17349	SH:24	3	1	Male	other	Mixed/ Multiple ethnicity	24	0	0	0	0	0	0	42	84	0 = dor pre-launch
17358	Control	5	3	Male	other	White/ White British	19	0	0	0	0	0	0	42	84	0 = dor pre-launch
17359	SH:24	4	2	Female	other	White/ White British	24	0	0	0	0	0	0	42	84	1 = dor post-launch
17361	Control	3	2	Female	other	Mixed/ Multiple ethnicity	18	1	0	0	1	0	0	26	84	1 = dor post-launch
17363	Control	2	3	Female	other	Mixed/ Multiple ethnicity	22	1	0	0						1 = dor post-launch
17375	SH:24	3	4	Female	other	White/ White British	20	1	0	0	1	0	0	11	84	0 = dor pre-launch
17382	Control	2	1	Male	other	White/ White British	26	0	0	0	0	0	0	42	84	1 = dor post-launch
17388	SH:24	4	9	Male	other	White/ White British	27	1	0	0	0	0	0	42	84	1 = dor post-launch
17389	Control	1	2	Male	other	Black/ Black British	16	0	0	0	0	0	0	42	84	1 = dor post-launch
17397	SH:24	2	8	Male	msm	White/ White British	27	0	0	0	0	0	0	42	84	1 = dor post-launch
17398	Control	4	6	Female	other	White/ White British	28	1	0	0	1	0	0	8	84	1 = dor post-launch
17399	SH:24	2	1	Male	other	White/ White British	25	1	0	0	1	0	0	14	84	1 = dor post-launch
17402	SH:24	2	4	Female	other	Mixed/ Multiple ethnicity	28	1	0	0	0	0	0	42	84	0 = dor pre-launch
17412	Control	2	1	Male	other	Black/ Black British	18	1	0	0						0 = dor pre-launch
17413	SH:24	3	6	Male	other	White/ White British	22	1	0	0	1	0	0	1	84	0 = dor pre-launch
17416	SH:24	7	1	Female	other	White/ White British	26	1	0	0	1	0	0	22	84	0 = dor pre-launch
17418	Control	2	2	Male	99	Asian/ Asian British	26	1	0	0						0 = dor pre-launch
17426	Control	4	3	Female	other	Black/ Black British	29	0	0	0	1	0	0	2	84	0 = dor pre-launch
17430	Control	5	6	Male	other	Black/ Black British	21	1	1	1	0	0	0	42	84	1 = dor post-launch
17443	SH:24	2	5	Male	other	White/ White British	21	0	0	0	0	0	0	42	84	1 = dor post-launch
17444	Control	2	1	Female	other	White/ White British	26	1	0	0						1 = dor post-launch
17451	Control	5	1	Female	other	White/ White British	27	1	0	0	0	0	0	42	84	0 = dor pre-launch
17452	SH:24	3	10+	Female	other	Black/ Black British	19	1	0	0						1 = dor post-launch
17454	Control	4	3	Male	other	Mixed/ Multiple ethnicity	18	1	0	0	0	0	0	42	84	0 = dor pre-launch
17457	SH:24	5	1	Male	msm	White/ White British	27	0	0	0	0	0	0	42	84	1 = dor post-launch
17458	SH:24	2	2	Female	other	White/ White British	23	1	0	0	1	0	0	11	84	1 = dor post-launch
17463	SH:24	2	2	Female	other	White/ White British	25	0	0	0	0	0	0	42	84	0 = dor pre-launch
17464	Control	2	10+	Male	msm	White/ White British	24	0	0	0	0	0	0	42	84	1 = dor post-launch
17470	Control	2	1	Female	other	Mixed/ Multiple ethnicity	29	1	0	0	1	0	0	32	84	1 = dor post-launch
17478	SH:24	1	3	Female	other	White/ White British	21	1	0	0	0	0	0	42	84	0 = dor pre-launch
17485	Control	4	3	Female	other	White/ White British	30	1	0	0	1	0	0	32	84	0 = dor pre-launch
17487	SH:24	2	5	Female	other	White/ White British	21									0 = dor pre-launch
17492	Control	5	1	Female	other	White/ White British	25	0	0	0	0	0	0	42	84	0 = dor pre-launch
17495	SH:24	3	1	Female	other	White/ White British	22	1	0	0	1	0	0	8	84	1 = dor post-launch
17500	Control	3	10+	Male	msm	White/ White British	26	1	0	0	1	0	0	20	84	1 = dor post-launch
17502	Control	4	5	Male	other	White/ White British	25	0	0	0	0	0	0	42	84	1 = dor post-launch
17507	Control	3	6	Female	other	White/ White British	21	1	0	0	1	0	0	3	84	0 = dor pre-launch
17512	Control	2	8	Female	other	Asian/ Asian British	19	1	0	0	0	0	0	42	84	1 = dor post-launch
17513	SH:24	2	2	Male	msm	White/ White British	21	0	0	0	0	0	0	42	84	0 = dor pre-launch
17515	Control	2	4	Female	other	White/ White British	21	1	0	0	0	0	0	42	84	0 = dor pre-launch
17522	SH:24	4	3	Female	other	White/ White British	18									0 = dor pre-launch
17523	Control	3	2	Female	other	White/ White British	20	1	0	0						0 = dor pre-launch
17525	Control	2	2	Female	other	White/ White British	20	0	0	0	0	0	0	42	84	0 = dor pre-launch
17531	Control	5	10+	Male	msm	Black/ Black British	28	1	1	1	1	1	1	0	1	1 = dor post-launch
17534	Control	2	3	Male	msm	White/ White British	25	1	0	0	1	0	0	20	84	1 = dor post-launch
17535	SH:24	3	5	Female	other	White/ White British	26	1	0	0	1	0	0	25	84	1 = dor post-launch
17536	Control	4	2	Male	other	White/ White British	24	0	0	0	0	0	0	42	84	1 = dor post-launch
17542	SH:24	2	1	Female	other	Black/ Black British	20	1	0	0	0	0	0	42	84	0 = dor pre-launch
17545	SH:24	2	1	Female	other	White/ White British	21	1	0	0	1	0	0	8	84	0 = dor pre-launch
17549	Control	5	2	Female	other	Black/ Black British	19	1	0	0	0	0	0	42	84	0 = dor pre-launch
17559	Control	2	2	Female	other	White/ White British	20	0	0	0	0	0	0	42	84	0 = dor pre-launch
17566	Control	3	5	Female	other	White/ White British	24	1	0	0	0	0	0	42	84	1 = dor post-launch
17568	SH:24	5	5	Male	other	White/ White British	24	1	0	0						1 = dor post-launch
17573	SH:24	5	2	Male	msm	White/ White British	27	1	0	0	1	0	0	9	84	0 = dor pre-launch
17574	Control	1	1	Female	other	Black/ Black British	18	0	0	0	0	0	0	42	84	0 = dor pre-launch
17576	Control	2	1	Male	other	White/ White British	19	0	0	0	0	0	0	42	84	0 = dor pre-launch
17580	Control	2	2	Female	other	Black/ Black British	18	0	0	0	0	0	0	42	84	1 = dor post-launch
17587	SH:24	2	10+	Male	other	White/ White British	25	0	0	0	0	0	0	42	84	0 = dor pre-launch
17593	SH:24	4	10+	Male	other	White/ White British	22	1	0	0	1	0	0	41	84	0 = dor pre-launch
17606	Control	2	1	Male	other	White/ White British	18	0	0	0	0	0	0	42	84	0 = dor pre-launch
17607	Control	2	2	Male	other	White/ White British	21	1	0	0	1	0	0	35	84	0 = dor pre-launch
17610	SH:24	1	1	Male	99	White/ White British	23	1	0	0	0	0	0	42	84	1 = dor post-launch
17611	SH:24	2	4	Female	other	White/ White British	23	1	0	0	1	0	0	5	84	0 = dor pre-launch
17615	Control	6	3	Male	other	Asian/ Asian British	23	1	0	0						0 = dor pre-launch
17618	Control	3	10+	Male	other	White/ White British	27	0	0	0	1	0	0	27	84	1 = dor post-launch
17621	Control	4	1	Female	other	Mixed/ Multiple ethnicity	27	0	0	0	0	0	0	42	84	0 = dor pre-launch
17622	SH:24	2	3	Male	other	White/ White British	23	0	0	0	0	0	0	42	84	1 = dor post-launch
17626	SH:24	2	2	Male	other	White/ White British	19	0	0	0	0	0	0	42	84	0 = dor pre-launch
17628	Control	2	2	Female	other	White/ White British	21	0	0	0	0	0	0	42	84	0 = dor pre-launch
17636	Control	1	5	Female	other	White/ White British	21	0	0	0	0	0	0	42	84	0 = dor pre-launch
17654	SH:24	4	2	Female	other	White/ White British	24	0	0	0	0	0	0	42	84	1 = dor post-launch
17661	Control	3	1	Female	other	Black/ Black British	18	1	0	0	0	0	0	42	84	0 = dor pre-launch
17667	SH:24	5	2	Female	other	Other	25	1	0	0	1	0	0	19	84	0 = dor pre-launch
17673	Control	2	1	Female	other	Black/ Black British	16	0	0	0	0	0	0	42	84	1 = dor post-launch
17676	SH:24	5	1	Female	other	Black/ Black British	21	1	0	0	0	0	0	42	84	1 = dor post-launch
17679	SH:24	3	2	Female	other	White/ White British	27	1	0	0	1	0	0	12	84	0 = dor pre-launch
17687	SH:24	3	3	Female	other	White/ White British	26	1	0	0	1	0	0	10	84	1 = dor post-launch
17688	Control	3	10+	Male	msm	White/ White British	28	1	0	0	1	0	0	40	84	1 = dor post-launch
17689	SH:24	4	1	Female	other	White/ White British	16	1	0	0	0	0	0	42	84	0 = dor pre-launch
17690	Control	3	1	Female	other	Mixed/ Multiple ethnicity	25	1	0	0	1	0	0	11	84	1 = dor post-launch
17692	SH:24	1	3	Female	other	White/ White British	24	1	0	0	1	0	0	6	84	0 = dor pre-launch
17705	SH:24	3	4	Female	other	White/ White British	30	0	0	0	0	0	0	42	84	0 = dor pre-launch
17706	Control	6	5	Male	other	Mixed/ Multiple ethnicity	30	1	0	0	0	0	0	42	84	1 = dor post-launch
17717	Control	3	10+	Male	other	White/ White British	19	0	0	0	0	0	0	42	84	1 = dor post-launch
17720	SH:24	2	3	Male	99	White/ White British	20									0 = dor pre-launch
17721	SH:24	2	1	Female	other	White/ White British	24	0	0	0	1	0	0	14	84	0 = dor pre-launch
17722	Control	3	2	Male	other	White/ White British	20	1	0	0	0	0	0	42	84	0 = dor pre-launch
17735	SH:24	4	1	Female	other	Asian/ Asian British	20	1	0	0	1	0	0	13	84	1 = dor post-launch
17739	Control	4	1	Female	other	White/ White British	27	1	0	0	1	0	0	30	84	0 = dor pre-launch
17747	SH:24	4	5	Female	other	White/ White British	22	1	0	0	0	0	0	42	84	0 = dor pre-launch
17751	Control	6	7	Female	other	White/ White British	27									1 = dor post-launch
17757	Control	8	2	Transgender	other	White/ White British	17	0	0	0	0	0	0	42	84	1 = dor post-launch
17763	Control	3	1	Male	99	White/ White British	23	0	0	0	0	0	0	42	84	0 = dor pre-launch
17764	Control	7	3	Male	other	White/ White British	23	1	0	0						1 = dor post-launch
17767	Control	4	4	Female	other	White/ White British	24	1	0	0	0	0	0	42	84	1 = dor post-launch
17771	SH:24	2	2	Male	msm	White/ White British	24	1	0	0	1	0	0	16	84	1 = dor post-launch
17783	SH:24	3	5	Male	other	Other	19	0	0	0	0	0	0	42	84	1 = dor post-launch
17786	SH:24	5	4	Male	msm	White/ White British	21	0	0	0	0	0	0	42	84	1 = dor post-launch
17791	Control	2	3	Male	other	Black/ Black British	16	1	0	0						1 = dor post-launch
17792	SH:24	5	2	Female	other	White/ White British	22	1	0	0	1	0	0	9	84	1 = dor post-launch
17797	SH:24	4	1	Female	other	White/ White British	30	1	0	0	1	0	0	8	84	1 = dor post-launch
17799	Control	4	1	Male	other	White/ White British	19									0 = dor pre-launch
17803	Control	4	2	Male	other	White/ White British	19	0	0	0	1	0	0	3	84	1 = dor post-launch
17804	Control	2	1	Female	other	White/ White British	21	0	0	0	0	0	0	42	84	1 = dor post-launch
17805	SH:24	2	6	Male	other	White/ White British	23	1	0	0	1	0	0	6	84	1 = dor post-launch
17810	SH:24	4	4	Female	other	White/ White British	20	1	0	0	1	0	0	7	84	1 = dor post-launch
17811	SH:24	3	3	Female	other	White/ White British	18	1	0	0	0	0	0	42	84	0 = dor pre-launch
17813	Control	2	6	Female	other	Other	26	1	0	0	1	0	0	23	84	1 = dor post-launch
17825	SH:24	2	1	Male	other	White/ White British	28	1	0	0	1	0	0	15	84	1 = dor post-launch
17830	Control	6	4	Female	other	White/ White British	21	1	0	0	0	0	0	42	84	0 = dor pre-launch
17834	SH:24	2	1	Female	other	Mixed/ Multiple ethnicity	28	0	0	0	0	0	0	42	84	1 = dor post-launch
17843	SH:24	3	2	Female	other	White/ White British	26	1	0	0	1	0	0	8	84	1 = dor post-launch
17850	Control	4	2	Female	other	Black/ Black British	26	0	0	0	0	0	0	42	84	1 = dor post-launch
17856	SH:24	4	3	Female	other	White/ White British	24	0	0	0	0	0	0	42	84	0 = dor pre-launch
17857	SH:24	3	10+	Male	msm	White/ White British	27	1	0	0	1	0	0	22	84	0 = dor pre-launch
17861	SH:24	1	1	Female	other	White/ White British	21	0	0	0	0	0	0	42	84	1 = dor post-launch
17866	SH:24	3	1	Female	other	Asian/ Asian British	22	0	0	0	0	0	0	42	84	1 = dor post-launch
17870	SH:24	5	4	Female	other	White/ White British	20	1	0	0	0	0	0	42	84	0 = dor pre-launch
17871	SH:24	2	1	Male	99	White/ White British	21	1	0	0	0	0	0	42	84	0 = dor pre-launch
17872	Control	5	1	Female	other	White/ White British	21	0	0	0	0	0	0	42	84	0 = dor pre-launch
17877	Control	3	10+	Female	other	White/ White British	22	0	0	0	0	0	0	42	84	0 = dor pre-launch
17882	SH:24	6	1	Female	other	White/ White British	21	0	0	0	0	0	0	42	84	1 = dor post-launch
17885	Control	3	2	Female	other	White/ White British	26	1	0	0	0	0	0	42	84	1 = dor post-launch
17890	SH:24	2	1	Female	other	White/ White British	20									1 = dor post-launch
17897	Control	2	1	Male	other	White/ White British	17									0 = dor pre-launch
17901	SH:24	3	4	Female	other	White/ White British	19	1	0	0						1 = dor post-launch
17914	SH:24	4	3	Female	other	White/ White British	30	1	0	0	1	0	0	15	84	1 = dor post-launch
17915	SH:24	2	1	Female	other	White/ White British	21	1	0	0	0	0	0	42	84	1 = dor post-launch
17916	SH:24	5	1	Male	99	Asian/ Asian British	24	0	0	0	0	0	0	42	84	0 = dor pre-launch
17919	Control	3	5	Male	other	White/ White British	23	1	0	0						1 = dor post-launch
17922	SH:24	2	5	Male	msm	White/ White British	26	1	0	0	0	0	0	42	84	0 = dor pre-launch
17925	SH:24	2	2	Female	other	White/ White British	29	1	0	0	1	0	0	29	84	1 = dor post-launch
17931	SH:24	2	4	Male	other	White/ White British	29									0 = dor pre-launch
17935	SH:24	3	1	Female	other	White/ White British	25	1	0	0	1	0	0	17	84	0 = dor pre-launch
17938	SH:24	2	1	Male	other	White/ White British	27	1	0	0	0	0	0	42	84	0 = dor pre-launch
17939	Control	4	3	Male	other	White/ White British	30	0	0	0	0	0	0	42	84	1 = dor post-launch
17944	Control	3	6	Female	other	White/ White British	28	1	0	0	1	0	0	3	84	0 = dor pre-launch
17946	Control	3	1	Female	other	Mixed/ Multiple ethnicity	19	0	0	0	0	0	0	42	84	0 = dor pre-launch
17949	SH:24	6	1	Female	other	White/ White British	18	0	0	0	0	0	0	42	84	0 = dor pre-launch
17951	Control	5	1	Female	other	White/ White British	29									0 = dor pre-launch
17954	Control	3	1	Female	other	White/ White British	22	1	0	0						0 = dor pre-launch
17955	SH:24	2	10+	Female	other	White/ White British	25	0	0	0	0	0	0	42	84	1 = dor post-launch
17958	SH:24	2	1	Female	other	Black/ Black British	18	1	1	0	1	1		27		0 = dor pre-launch
17959	Control	6	4	Male	other	Black/ Black British	24	1	0	0						0 = dor pre-launch
17968	SH:24	2	2	Male	other	White/ White British	18	0	0	0	0	0	0	42	84	0 = dor pre-launch
17990	SH:24	5	5	Female	other	White/ White British	29	1	0	0	1	0	0	10	84	1 = dor post-launch
17997	SH:24	3	5	Male	other	White/ White British	28	1	0	0	1	0	0	15	84	1 = dor post-launch
18002	Control	3	1	Female	other	White/ White British	24	1	0	0						0 = dor pre-launch
18018	Control	2	5	Male	other	White/ White British	21	0	0	0	1	0	0	2	84	0 = dor pre-launch
18024	Control	3	4	Male	other	White/ White British	28	0	0	0	0	0	0	42	84	0 = dor pre-launch
18025	SH:24	4	1	Female	other	White/ White British	20									0 = dor pre-launch
18028	Control	5	4	Female	other	White/ White British	23	0	0	0	0	0	0	42	84	0 = dor pre-launch
18033	SH:24	3	2	Female	other	White/ White British	22	0	0	0	0	0	0	42	84	0 = dor pre-launch
18037	Control	2	1	Female	other	White/ White British	24	0	0	0	0	0	0	42	84	1 = dor post-launch
18039	Control	1	2	Female	other	Black/ Black British	20	1	0	0	0	0	0	42	84	0 = dor pre-launch
18041	Control	3	2	Female	other	Asian/ Asian British	21	1	0	0	1	0	0	8	84	0 = dor pre-launch
18046	SH:24	3	10+	Male	other	White/ White British	19	1	0	0	0	0	0	42	84	0 = dor pre-launch
18048	SH:24	4	1	Female	other	Asian/ Asian British	17	0	0	0	0	0	0	42	84	0 = dor pre-launch
18054	SH:24	5	5	Male	other	Mixed/ Multiple ethnicity	23	1	0	0	1	0	0	21	84	1 = dor post-launch
18056	SH:24	6	1	Female	other	White/ White British	25	0	0	0	0	0	0	42	84	0 = dor pre-launch
18070	Control	7	4	Female	other	White/ White British	28									1 = dor post-launch
18071	Control	2	2	Male	other	White/ White British	24	0	0	0	0	0	0	42	84	0 = dor pre-launch
18076	SH:24	5	5	Female	other	White/ White British	20	1	0	0	0	0	0	42	84	1 = dor post-launch
18077	Control	4	4	Male	msm	White/ White British	20	1	1	1	1	0	0	2	84	0 = dor pre-launch
18081	SH:24	2	5	Male	other	White/ White British	27	1	0	0	1	0	0	20	84	1 = dor post-launch
18083	SH:24	7	1	Female	other	White/ White British	26	1	0	0	1	0	0	38	84	1 = dor post-launch
18085	SH:24	2	10+	Male	msm	White/ White British	25	1	1	1	1	1	1	18	20	1 = dor post-launch
18089	SH:24	4	10+	Male	msm	White/ White British	20	1	0	0	0	0	0	42	84	1 = dor post-launch
18090	Control	5	7	Male	msm	White/ White British	24	1	0	0						1 = dor post-launch
18092	SH:24	6	4	Female	other	White/ White British	20	0	0	0	0	0	0	42	84	0 = dor pre-launch
18093	Control	5	2	Female	other	White/ White British	20	0	0	0	0	0	0	42	84	0 = dor pre-launch
18095	Control	6	3	Female	other	Asian/ Asian British	27	1	0	0						0 = dor pre-launch
18096	SH:24	1	1	Female	other	White/ White British	17	1	0	0	1	0	0	6	84	0 = dor pre-launch
18098	Control	2	8	Female	other	White/ White British	27	0	0	0	0	0	0	42	84	1 = dor post-launch
18102	Control	8	6	Male	msm	Asian/ Asian British	24	0	0	0	0	0	0	42	84	1 = dor post-launch
18103	Control	3	9	Male	other	White/ White British	25	0	0	0	0	0	0	42	84	1 = dor post-launch
18107	SH:24	5	10+	Male	msm	White/ White British	20	0	0	0	0	0	0	42	84	0 = dor pre-launch
18127	Control	2	3	Female	other	Mixed/ Multiple ethnicity	28	1	0	0						1 = dor post-launch
18128	SH:24	3	3	Male	other	White/ White British	19	1	0	0	0	0	0	42	84	0 = dor pre-launch
18132	Control	6	5	Female	other	White/ White British	24	1	0	0						0 = dor pre-launch
18133	SH:24	6	10+	Female	other	White/ White British	28	1	0	0	1	0	0	5	84	1 = dor post-launch
18136	SH:24	4	5	Female	other	Mixed/ Multiple ethnicity	20	1	0	0	0	0	0	42	84	0 = dor pre-launch
18143	Control	3	2	Male	other	White/ White British	19	0	0	0	0	0	0	42	84	0 = dor pre-launch
18145	SH:24	4	1	Female	other	White/ White British	29	1	0	0	1	0	0	21	84	0 = dor pre-launch
18148	Control	2	2	Male	other	White/ White British	21	0	0	0	0	0	0	42	84	0 = dor pre-launch
18165	Control	3	1	Female	other	White/ White British	23	1	0	0	1	0	0	9	84	0 = dor pre-launch
18176	SH:24	3	1	Male	msm	White/ White British	26	1	0	0	1	0	0	6	84	1 = dor post-launch
18179	Control	2	2	Female	other	White/ White British	23	1	0	0	1	0	0	25	84	0 = dor pre-launch
18185	SH:24	6	5	Male	other	Black/ Black British	24	0	0	0	0	0	0	42	84	1 = dor post-launch
18186	SH:24	4	6	Male	other	White/ White British	25	1	0	0	1	0	0	12	84	1 = dor post-launch
18188	Control	3	2	Female	other	White/ White British	25	1	0	0	1	0	0	19	84	1 = dor post-launch
18198	SH:24	4	5	Male	other	Black/ Black British	19	0	0	0	0	0	0	42	84	1 = dor post-launch
18207	SH:24	2	1	Female	other	White/ White British	23	1	0	0	0	0	0	42	84	1 = dor post-launch
18211	SH:24	1	7	Female	other	Mixed/ Multiple ethnicity	27	1	0	0	1	0	0	9	84	1 = dor post-launch
18221	SH:24	4	4	Male	other	White/ White British	20	0	0	0	0	0	0	42	84	0 = dor pre-launch
18234	SH:24	1	4	Female	other	White/ White British	26									1 = dor post-launch
18243	Control	2	4	Female	other	White/ White British	19									0 = dor pre-launch
18246	SH:24	3	1	Female	other	White/ White British	19	0	0	0	0	0	0	42	84	0 = dor pre-launch
18251	SH:24	4	2	Male	other	White/ White British	17	0	0	0	0	0	0	42	84	1 = dor post-launch
18260	SH:24	3	5	Male	msm	White/ White British	21									0 = dor pre-launch
18272	SH:24	4	2	Female	other	White/ White British	19	0	0	0	0	0	0	42	84	0 = dor pre-launch
18274	Control	5	9	Male	msm	White/ White British	23	0	0	0	0	0	0	42	84	1 = dor post-launch
18299	Control	2	10+	Male	msm	White/ White British	24	1	1	1						1 = dor post-launch
18300	Control	4	5	Female	other	White/ White British	29	1	0	0	0	0	0	42	84	0 = dor pre-launch
18306	Control	5	5	Male	other	Mixed/ Multiple ethnicity	22	0	0	0	0	0	0	42	84	0 = dor pre-launch
18311	SH:24	4	1	Female	other	Mixed/ Multiple ethnicity	22									1 = dor post-launch
18322	SH:24	6	1	Female	other	Mixed/ Multiple ethnicity	20	1	0	0	0	0	0	42	84	0 = dor pre-launch
18327	Control	3	4	Female	other	White/ White British	21	1	0	0	0	0	0	42	84	1 = dor post-launch
18333	SH:24	3	10+	Male	msm	White/ White British	30	1	0	0	1	0	0	9	84	0 = dor pre-launch
18334	SH:24	4	3	Male	other	Asian/ Asian British	27	1	0	0	0	0	0	42	84	1 = dor post-launch
18340	Control	5	7	Male	other	White/ White British	20	1	0	0	0	0	0	42	84	0 = dor pre-launch
18342	Control	1	6	Female	other	White/ White British	23	1	0	0	1	0	0	4	84	0 = dor pre-launch
18347	Control	6	4	Female	other	White/ White British	21	1	0	0	0	0	0	42	84	0 = dor pre-launch
18348	Control	3	9	Female	other	White/ White British	24	1	0	0	1	0	0	6	84	1 = dor post-launch
18356	SH:24	2	2	Female	other	White/ White British	24	1	0	0						1 = dor post-launch
18362	Control	1	2	Female	other	White/ White British	24	1	0	0	0	0	0	42	84	1 = dor post-launch
18366	SH:24	7	5	Male	other	White/ White British	24	1	0	0	1	0	0	14	84	1 = dor post-launch
18386	SH:24	2	8	Female	other	White/ White British	20	0	0	0	1	0	0	11	84	1 = dor post-launch
18392	SH:24	5	6	Male	msm	White/ White British	19	1	0	0	0	0	0	42	84	1 = dor post-launch
18393	SH:24	5	1	Female	other	White/ White British	25									0 = dor pre-launch
18399	SH:24	2	3	Male	other	Black/ Black British	22	1	1	1	0	0	0	42	84	0 = dor pre-launch
18403	SH:24	2	3	Female	other	White/ White British	23	1	0	0	1	0	0	9	84	0 = dor pre-launch
18406	Control	4	3	Male	other	White/ White British	25	0	0	0	0	0	0	42	84	1 = dor post-launch
18417	Control	3	10+	Male	msm	White/ White British	26	1	0	0	0	0	0	42	84	0 = dor pre-launch
18419	SH:24	2	1	Female	other	Asian/ Asian British	16	0	0	0	0	0	0	42	84	0 = dor pre-launch
18426	SH:24	3	3	Male	msm	White/ White British	29	1	0	0	1	0	0	18	84	1 = dor post-launch
18427	Control	3	2	Female	other	White/ White British	24	1	0	0	0	0	0	42	84	0 = dor pre-launch
18428	Control	3	8	Male	msm	White/ White British	26	0	0	0	0	0	0	42	84	0 = dor pre-launch
18431	SH:24	6	1	Male	other	Mixed/ Multiple ethnicity	22	0	0	0	0	0	0	42	84	0 = dor pre-launch
18436	Control	2	7	Male	other	White/ White British	26									0 = dor pre-launch
18444	SH:24	3	10+	Female	other	Mixed/ Multiple ethnicity	24	1	0	0	1	0	0	11	84	1 = dor post-launch
18454	Control	3	4	Female	other	White/ White British	27	1	0	0	1	0	0	21	84	1 = dor post-launch
18461	Control	2	3	Male	other	White/ White British	22	0	0	0	0	0	0	42	84	0 = dor pre-launch
18463	Control	3	2	Male	other	Black/ Black British	16	0	0	0	0	0	0	42	84	1 = dor post-launch
18464	SH:24	7	1	Female	other	White/ White British	18	1	0	0	1	0	0	32	84	1 = dor post-launch
18465	SH:24	3	3	Female	other	White/ White British	21	1	0	0	0	0	0	42	84	1 = dor post-launch
18470	SH:24	2	3	Female	other	White/ White British	18									1 = dor post-launch
18474	Control	4	1	Female	other	White/ White British	18	0	0	0	0	0	0	42	84	0 = dor pre-launch
18478	SH:24	4	7	Female	other	White/ White British	27	1	0	0	1	0	0	10	84	1 = dor post-launch
18483	Control	2	1	Male	other	Black/ Black British	25	1	0	0						1 = dor post-launch
18484	Control	3	2	Male	msm	White/ White British	20	0	0	0	0	0	0	42	84	0 = dor pre-launch
18487	Control	6	10+	Male	99	White/ White British	28	0	0	0	0	0	0	42	84	0 = dor pre-launch
18499	SH:24	3	1	Female	other	White/ White British	24	1	0	0	1	0	0	19	84	0 = dor pre-launch
18510	Control	4	2	Female	other	White/ White British	22	0	0	0	0	0	0	42	84	0 = dor pre-launch
18512	Control	5	2	Female	other	White/ White British	21	0	0	0	0	0	0	42	84	0 = dor pre-launch
18518	SH:24	2	2	Female	other	Black/ Black British	18	0	0	0	0	0	0	42	84	0 = dor pre-launch
18534	SH:24	8	3	Female	other	Asian/ Asian British	25				1	0	0	2	84	1 = dor post-launch
18536	Control	2	3	Female	other	White/ White British	29	0	0	0	0	0	0	42	84	1 = dor post-launch
18540	Control	2	1	Female	other	Other	28	0	0	0	0	0	0	42	84	0 = dor pre-launch
18541	SH:24	3	10+	Male	msm	White/ White British	25	1	0	0	0	0	0	42	84	1 = dor post-launch
18549	Control	2	5	Male	other	Black/ Black British	30									0 = dor pre-launch
18556	SH:24	4	2	Male	other	White/ White British	29	1	0	0	1	0	0	6	84	1 = dor post-launch
18559	Control	2	10+	Male	msm	White/ White British	20	0	0	0	0	0	0	42	84	1 = dor post-launch
18560	Control	2	1	Female	other	Mixed/ Multiple ethnicity	23	1	0	0	0	0	0	42	84	0 = dor pre-launch
18565	SH:24	4	10+	Female	other	White/ White British	20	1	0	0	0	0	0	42	84	0 = dor pre-launch
18569	SH:24	6	1	Female	other	White/ White British	20	0	0	0	0	0	0	42	84	0 = dor pre-launch
18579	Control	2	1	Female	other	White/ White British	17	1	0	0						0 = dor pre-launch
18587	SH:24	6	5	Female	other	Mixed/ Multiple ethnicity	19	1	0	0	0	0	0	42	84	0 = dor pre-launch
18590	SH:24	4	2	Female	other	Mixed/ Multiple ethnicity	24	1	0	0	0	0	0	42	84	1 = dor post-launch
18592	Control	2	3	Male	other	White/ White British	26	0	0	0	0	0	0	42	84	0 = dor pre-launch
18594	SH:24	1	2	Male	other	Asian/ Asian British	19	0	0	0	0	0	0	42	84	0 = dor pre-launch
18597	SH:24	3	4	Male	other	White/ White British	26	1	0	0	1	0	0	9	84	0 = dor pre-launch
18603	Control	3	1	Female	other	White/ White British	22	1	0	0	1	0	0	38	84	1 = dor post-launch
18605	SH:24	3	10+	Male	msm	White/ White British	30	1	0	0	0	0	0	42	84	0 = dor pre-launch
18613	SH:24	3	4	Female	other	Other	28	1	0	0	1	0	0	8	84	1 = dor post-launch
18616	SH:24	3	1	Male	other	White/ White British	20	0	0	0	0	0	0	42	84	0 = dor pre-launch
18617	SH:24	3	1	Female	other	Black/ Black British	30	0	0	0	0	0	0	42	84	0 = dor pre-launch
18618	SH:24	3	1	Male	other	Asian/ Asian British	23	0	0	0	0	0	0	42	84	0 = dor pre-launch
18620	Control	2	1	Female	other	White/ White British	26									0 = dor pre-launch
18623	Control	2	5	Female	other	White/ White British	24	1	0	0						0 = dor pre-launch
18628	Control	6	1	Male	other	Asian/ Asian British	19	0	0	0	0	0	0	42	84	0 = dor pre-launch
18629	SH:24	5	1	Male	other	White/ White British	23	0	0	0	0	0	0	42	84	1 = dor post-launch
18646	Control	3	10+	Male	msm	White/ White British	26	0	0	0	0	0	0	42	84	1 = dor post-launch
18647	SH:24	4	3	Female	other	White/ White British	27	1	0	0	1	0	0	10	84	0 = dor pre-launch
18649	SH:24	3	1	Female	other	White/ White British	20	0	0	0	0	0	0	42	84	0 = dor pre-launch
18651	SH:24	3	6	Male	other	White/ White British	24	0	0	0	0	0	0	42	84	1 = dor post-launch
18654	SH:24	3	1	Female	other	Black/ Black British	16	1	0	0	1	0	0	7	84	1 = dor post-launch
18655	SH:24	2	4	Female	other	Black/ Black British	20	0	0	0	0	0	0	42	84	0 = dor pre-launch
18660	SH:24	6	1	Male	other	White/ White British	19	0	0	0	0	0	0	42	84	0 = dor pre-launch
18662	SH:24	2	5	Female	other	White/ White British	23	1	0	0	1	0	0	7	84	1 = dor post-launch
18667	Control	2	1	Male	msm	Black/ Black British	25	1	0	0	0	0	0	42	84	1 = dor post-launch
18669	Control	4	1	Female	other	White/ White British	26	0	0	0	0	0	0	42	84	0 = dor pre-launch
18677	SH:24	3	10+	Male	msm	White/ White British	26	1	0	0	1	0	0	30	84	1 = dor post-launch
18687	SH:24	3	1	Male	other	Black/ Black British	16	1	0	0	1	0	0	6	84	1 = dor post-launch
18693	Control	3	1	Female	other	White/ White British	25									1 = dor post-launch
18695	SH:24	1	1	Female	other	Black/ Black British	20	0	0	0	0	0	0	42	84	0 = dor pre-launch
18703	SH:24	3	5	Female	other	White/ White British	25	1	0	0	1	0	0	6	84	1 = dor post-launch
18707	Control	2	2	Male	msm	White/ White British	19	1	0	0	1	0	0	10	84	0 = dor pre-launch
18719	Control	3	3	Male	other	White/ White British	19									0 = dor pre-launch
18735	SH:24	4	1	Male	other	White/ White British	29	0	0	0	0	0	0	42	84	0 = dor pre-launch
18736	Control	4	10+	Female	other	White/ White British	28	0	0	0	0	0	0	42	84	0 = dor pre-launch
18739	Control	4	4	Female	other	White/ White British	19	0	0	0	0	0	0	42	84	0 = dor pre-launch
18740	SH:24	5	3	Male	other	Asian/ Asian British	19	0	0	0	0	0	0	42	84	0 = dor pre-launch
18742	Control	1	9	Female	other	Mixed/ Multiple ethnicity	23	1	0	0	0	0	0	42	84	1 = dor post-launch
18744	SH:24	3	4	Male	msm	White/ White British	28	0	0	0	0	0	0	42	84	1 = dor post-launch
18748	SH:24	5	2	Female	other	White/ White British	24	1	0	0	0	0	0	42	84	1 = dor post-launch
18750	SH:24	5	3	Male	msm	White/ White British	25	0	0	0	0	0	0	42	84	1 = dor post-launch
18751	SH:24	4	1	Female	other	White/ White British	29	0	0	0	0	0	0	42	84	1 = dor post-launch
18756	SH:24	3	8	Male	msm	Asian/ Asian British	23	1	0	0	1	0	0	26	84	0 = dor pre-launch
18774	SH:24	5	3	Male	other	White/ White British	18	1	0	0	1	0	0	6	84	0 = dor pre-launch
18778	SH:24	7	4	Male	other	White/ White British	19	0	0	0	0	0	0	42	84	0 = dor pre-launch
18783	SH:24	5	3	Male	other	White/ White British	28	1	0	0	1	0	0	10	84	1 = dor post-launch
18784	Control	2	3	Female	other	White/ White British	19									0 = dor pre-launch
18785	Control	3	7	Female	other	White/ White British	21									0 = dor pre-launch
18796	Control	3	1	Female	other	White/ White British	24	0	0	0	0	0	0	42	84	1 = dor post-launch
18797	Control	6	10+	Male	msm	White/ White British	19	1	0	0						0 = dor pre-launch
18798	SH:24	2	3	Male	other	White/ White British	20	0	0	0	0	0	0	42	84	0 = dor pre-launch
18803	Control	6	3	Female	other	Black/ Black British	19									0 = dor pre-launch
18807	SH:24	6	3	Male	msm	Mixed/ Multiple ethnicity	22	1	0	0	1	0	0	38	84	1 = dor post-launch
18813	SH:24	4	3	Male	other	White/ White British	21	1	0	0	1	0	0	8	84	0 = dor pre-launch
18815	SH:24	4	4	Female	other	Asian/ Asian British	18	0	0	0	0	0	0	42	84	0 = dor pre-launch
18816	SH:24	4	4	Female	other	White/ White British	17	1	0	0	1	0	0	9	84	0 = dor pre-launch
18817	Control	2	1	Female	other	Mixed/ Multiple ethnicity	27	0	0	0	0	0	0	42	84	1 = dor post-launch
18823	SH:24	1	2	Female	other	White/ White British	26	1	0	0	1	0	0	10	84	1 = dor post-launch
18825	SH:24	2	10+	Male	99	White/ White British	26	1	0	0	0	0	0	42	84	1 = dor post-launch
18829	Control	8	10+	Male	msm	Black/ Black British	27	1	1	1	0	0	0	42	84	1 = dor post-launch
18830	SH:24	3	6	Male	other	White/ White British	24	1	0	0	1	0	0	11	84	1 = dor post-launch
18831	Control	3	10+	Male	other	White/ White British	25	0	0	0	1	0	0	2	84	1 = dor post-launch
18835	SH:24	4	1	Female	other	Black/ Black British	18	1	0	0	0	0	0	42	84	0 = dor pre-launch
18837	SH:24	4	6	Male	other	White/ White British	22	1	0	0	0	0	0	42	84	1 = dor post-launch
18844	Control	2	10+	Female	other	White/ White British	22	1	0	0	0	0	0	42	84	0 = dor pre-launch
18854	Control	4	2	Male	other	White/ White British	18									0 = dor pre-launch
18866	Control	2	2	Female	other	White/ White British	26	1	0	0	1	0	0	2	84	0 = dor pre-launch
18871	Control	2	2	Male	other	White/ White British	21	1	0	0	1	0	0	9	84	0 = dor pre-launch
18872	Control	2	4	Male	other	White/ White British	16	1	0	0						1 = dor post-launch
18892	SH:24	2	10+	Male	msm	Asian/ Asian British	27	1	0	0	1	0	0	6	84	1 = dor post-launch
18914	Control	4	6	Male	other	White/ White British	27	1	0	0	1	0	0	9	84	1 = dor post-launch
18915	Control	4	1	Male	msm	White/ White British	20	0	0	0	0	0	0	42	84	1 = dor post-launch
18917	SH:24	2	1	Male	other	White/ White British	21	0	0	0	0	0	0	42	84	1 = dor post-launch
18918	Control	3	10+	Female	other	White/ White British	24	0	0	0	0	0	0	42	84	0 = dor pre-launch
18926	Control	1	9	Male	other	White/ White British	27	0	0	0	0	0	0	42	84	0 = dor pre-launch
18931	Control	4	5	Female	other	White/ White British	22	1	0	0	0	0	0	42	84	1 = dor post-launch
18942	Control	4	3	Male	other	Mixed/ Multiple ethnicity	19									1 = dor post-launch
18947	Control	2	1	Male	other	White/ White British	17	1	0	0						0 = dor pre-launch
18948	SH:24	6	5	Male	other	White/ White British	24	0	0	0	0	0	0	42	84	1 = dor post-launch
18951	Control	5	4	Female	other	White/ White British	29	0	0	0	0	0	0	42	84	0 = dor pre-launch
18953	SH:24	2	5	Male	msm	White/ White British	28	1	1	1	1	1	1	4	3	0 = dor pre-launch
18955	SH:24	4	1	Female	other	White/ White British	25	0	0	0	0	0	0	42	84	1 = dor post-launch
18965	Control	3	1	Female	other	White/ White British	21	0	0	0	0	0	0	42	84	0 = dor pre-launch
18966	Control	2	3	Male	other	Mixed/ Multiple ethnicity	26	0	0	0	0	0	0	42	84	1 = dor post-launch
18987	SH:24	8	1	Female	other	Mixed/ Multiple ethnicity	25	0	0	0	0	0	0	42	84	0 = dor pre-launch
18988	SH:24	4	4	Male	other	White/ White British	18									0 = dor pre-launch
18991	Control	5	4	Female	other	White/ White British	24	0	0	0	0	0	0	42	84	1 = dor post-launch
19001	Control	3	10+	Male	msm	White/ White British	25									1 = dor post-launch
19003	Control	6	1	Female	other	White/ White British	25	0	0	0	0	0	0	42	84	0 = dor pre-launch
19004	SH:24	3	10+	Male	msm	White/ White British	23	1	0	0	1	0	0	29	84	1 = dor post-launch
19006	SH:24	4	1	Female	other	White/ White British	19									0 = dor pre-launch
19012	Control	5	5	Male	msm	White/ White British	23	1	0	0	0	0	0	42	84	1 = dor post-launch
19014	SH:24	5	2	Female	other	Mixed/ Multiple ethnicity	23	1	0	0	1	0	0	12	84	1 = dor post-launch
19016	Control	3	10+	Female	other	White/ White British	21	1	0	0	0	0	0	42	84	0 = dor pre-launch
19019	Control	1	2	Female	other	Black/ Black British	28	0	0	0	0	0	0	42	84	1 = dor post-launch
19022	SH:24	5	5	Male	other	White/ White British	24	0	0	0	0	0	0	42	84	0 = dor pre-launch
19025	Control	3	1	Female	other	White/ White British	29	0	0	0	0	0	0	42	84	0 = dor pre-launch
19027	Control	5	4	Male	other	White/ White British	23	1	0	0	1	0	0	16	84	0 = dor pre-launch
19033	SH:24	4	1	Male	msm	White/ White British	18	0	0	0	0	0	0	42	84	0 = dor pre-launch
19037	Control	6	1	Female	other	Asian/ Asian British	29									0 = dor pre-launch
19038	Control	4	2	Female	other	White/ White British	24	1	0	0						1 = dor post-launch
19044	Control	2	1	Male	other	Black/ Black British	23	0	0	0	0	0	0	42	84	1 = dor post-launch
19046	SH:24	2	4	Female	other	White/ White British	25	1	0	0	1	0	0	5	84	0 = dor pre-launch
19047	Control	3	4	Female	other	Mixed/ Multiple ethnicity	24	1	0	0	0	0	0	42	84	0 = dor pre-launch
19048	Control	3	4	Male	other	Black/ Black British	29	0	0	0	0	0	0	42	84	1 = dor post-launch
19050	SH:24	2	1	Male	other	Asian/ Asian British	17	0	0	0	0	0	0	42	84	1 = dor post-launch
19051	SH:24	2	3	Female	other	White/ White British	24	1	0	0	0	0	0	42	84	0 = dor pre-launch
19052	Control	2	2	Female	other	White/ White British	23	1	0	0	0	0	0	42	84	1 = dor post-launch
19054	SH:24	4	10+	Male	other	White/ White British	27	1	1	1	1	1		37		0 = dor pre-launch
19055	Control	1	10+	Male	msm	White/ White British	22	1	0	0	0	0	0	42	84	0 = dor pre-launch
19057	SH:24	5	10+	Male	msm	White/ White British	23	1	0	0						1 = dor post-launch
19061	Control	4	1	Male	msm	White/ White British	29	0	0	0	0	0	0	42	84	1 = dor post-launch
19062	SH:24	3	1	Female	other	Asian/ Asian British	22	1	0	0	1	0	0	42	84	1 = dor post-launch
19068	Control	5	2	Female	other	Black/ Black British	18	1	0	0						0 = dor pre-launch
19069	SH:24	6	2	Female	other	Mixed/ Multiple ethnicity	19	1	0	0	1	0	0	19	84	0 = dor pre-launch
19077	SH:24	8	2	Male	other	Asian/ Asian British	18	0	0	0	0	0	0	42	84	1 = dor post-launch
19078	SH:24	5	1	Male	other	White/ White British	20	1	0	0	1	0	0	13	84	1 = dor post-launch
19079	SH:24	2	1	Female	other	White/ White British	23	1	0	0	1	0	0	7	84	1 = dor post-launch
19080	Control	2	1	Female	other	White/ White British	22	0	0	0	0	0	0	42	84	0 = dor pre-launch
19086	Control	2	10+	Male	other	White/ White British	27	1	0	0						1 = dor post-launch
19093	SH:24	6	1	Female	other	White/ White British	26	1	0	0	1	0	0	16	84	0 = dor pre-launch
19096	Control	3	2	Female	other	White/ White British	28									0 = dor pre-launch
19102	Control	4	1	Female	other	White/ White British	28	0	0	0	0	0	0	42	84	0 = dor pre-launch
19109	Control	4	4	Female	other	White/ White British	30	0	0	0	0	0	0	42	84	1 = dor post-launch
19114	SH:24	4	3	Female	other	White/ White British	18	1	0	0	1	0	0	6	84	1 = dor post-launch
19115	Control	4	3	Female	other	White/ White British	26									1 = dor post-launch
19117	Control	4	6	Female	other	White/ White British	19	1	0	0	1	0	0	6	84	0 = dor pre-launch
19121	Control	8	6	Female	other	White/ White British	29	1	0	0	1	0	0	16	84	1 = dor post-launch
19125	SH:24	2	5	Female	other	White/ White British	29	1	0	0	1	0	0	9	84	1 = dor post-launch
19131	Control	5	1	Female	other	White/ White British	19	0	0	0	0	0	0	42	84	0 = dor pre-launch
19135	Control	6	1	Female	other	White/ White British	18	0	0	0	0	0	0	42	84	0 = dor pre-launch
19139	Control	2	10+	Male	other	Asian/ Asian British	23	0	0	0	0	0	0	42	84	1 = dor post-launch
19143	SH:24	4	6	Female	other	Asian/ Asian British	25	1	0	0	1	0	0	7	84	0 = dor pre-launch
19146	Control	3	10+	Male	msm	White/ White British	26	0	0	0	0	0	0	42	84	1 = dor post-launch
19148	Control	6	10+	Female	other	White/ White British	19	1	1	1	0	0	0	42	84	1 = dor post-launch
19151	Control	4	10+	Male	msm	White/ White British	28	1	0	0	0	0	0	42	84	1 = dor post-launch
19156	Control	3	3	Female	other	White/ White British	28									1 = dor post-launch
19157	SH:24	8	1	Female	other	White/ White British	24									1 = dor post-launch
19163	SH:24	8	1	Female	other	White/ White British	18	1	0	0						1 = dor post-launch
19169	SH:24	4	3	Female	other	White/ White British	25	1	0	0	1	0	0	8	84	1 = dor post-launch
19171	SH:24	5	3	Female	other	White/ White British	22	0	0	0	0	0	0	42	84	1 = dor post-launch
19173	Control	3	5	Male	other	Other	18	0	0	0	0	0	0	42	84	0 = dor pre-launch
19182	SH:24	4	3	Male	other	White/ White British	24	0	0	0	0	0	0	42	84	1 = dor post-launch
19183	SH:24	6	1	Male	other	White/ White British	25	1	0	0	1	0	0	7	84	0 = dor pre-launch
19185	Control	2	8	Female	other	White/ White British	27	0	0	0	0	0	0	42	84	1 = dor post-launch
19191	Control	1	3	Female	other	White/ White British	22	0	0	0	0	0	0	42	84	0 = dor pre-launch
19192	SH:24	4	3	Male	other	White/ White British	24	1	0	0	0	0	0	42	84	1 = dor post-launch
19209	SH:24	4	7	Female	other	White/ White British	18	0	0	0	0	0	0	42	84	0 = dor pre-launch
19210	SH:24	3	3	Female	other	White/ White British	19	1	0	0	1	0	0	15	84	1 = dor post-launch
19217	Control	2	5	Male	other	White/ White British	28	1	0	0	1	0	0	16	84	0 = dor pre-launch
19222	SH:24	4	1	Female	other	White/ White British	20									0 = dor pre-launch
19243	Control	2	2	Female	other	White/ White British	19	1	0	0						0 = dor pre-launch
19245	Control	4	1	Female	other	Mixed/ Multiple ethnicity	19	0	0	0	0	0	0	42	84	1 = dor post-launch
19249	Control	4	2	Male	other	White/ White British	26	0	0	0	0	0	0	42	84	0 = dor pre-launch
19257	Control	4	2	Female	other	White/ White British	26	0	0	0	0	0	0	42	84	0 = dor pre-launch
19260	SH:24	9	8	Male	msm	White/ White British	25	1	0	0	1	0	0	22	84	1 = dor post-launch
19261	SH:24	3	1	Female	other	White/ White British	29	1	0	0	1	0	0	8	84	1 = dor post-launch
19280	Control	3	4	Female	other	White/ White British	25	0	0	0	0	0	0	42	84	0 = dor pre-launch
19284	Control	2	2	Male	other	Black/ Black British	18	1	0	0						0 = dor pre-launch
19290	SH:24	2	4	Female	other	White/ White British	26	1	0	0	1	0	0	29	84	1 = dor post-launch
19294	SH:24	3	8	Female	other	White/ White British	25	1	0	0	1	0	0	35	84	0 = dor pre-launch
19295	Control	4	3	Female	other	White/ White British	21	1	0	0	0	0	0	42	84	0 = dor pre-launch
19298	Control	3	4	Male	other	White/ White British	17	1	0	0						0 = dor pre-launch
19301	Control	8	2	Male	other	Mixed/ Multiple ethnicity	22	1	0	0	0	0	0	42	84	1 = dor post-launch
19307	Control	4	1	Female	other	White/ White British	18	0	0	0	0	0	0	42	84	0 = dor pre-launch
19317	SH:24	6	10+	Male	msm	White/ White British	23	0	0	0	0	0	0	42	84	1 = dor post-launch
19322	Control	3	1	Female	other	Black/ Black British	19	1	0	0	1	0	0	6	84	1 = dor post-launch
19337	Control	2	1	Female	other	Black/ Black British	22	0	0	0	0	0	0	42	84	0 = dor pre-launch
19338	SH:24	3	4	Male	other	White/ White British	24	0	0	0	0	0	0	42	84	0 = dor pre-launch
19345	SH:24	4	10+	Male	msm	White/ White British	29	1	0	0	1	0	0	11	84	1 = dor post-launch
19348	SH:24	4	4	Female	other	White/ White British	26	1	0	0	1	0	0	6	84	1 = dor post-launch
19349	SH:24	5	1	Female	other	White/ White British	28	1	0	0	1	0	0	17	84	1 = dor post-launch
19353	SH:24	5	4	Male	other	Mixed/ Multiple ethnicity	28	0	0	0	0	0	0	42	84	0 = dor pre-launch
19359	SH:24	2	2	Female	other	White/ White British	29	1	0	0	1	1	1	10	15	1 = dor post-launch
19361	SH:24	3	1	Male	other	White/ White British	28	0	0	0	0	0	0	42	84	1 = dor post-launch
19363	Control	5	4	Female	other	White/ White British	23	0	0	0	0	0	0	42	84	1 = dor post-launch
19365	Control	3	1	Female	other	White/ White British	19	0	0	0	0	0	0	42	84	0 = dor pre-launch
19370	SH:24	2	4	Female	other	White/ White British	18									1 = dor post-launch
19373	Control	4	4	Male	other	White/ White British	19	1	0	0	0	0	0	42	84	1 = dor post-launch
19375	SH:24	3	2	Female	other	White/ White British	20	0	0	0	0	0	0	42	84	1 = dor post-launch
19376	SH:24	3	5	Female	other	White/ White British	27	1	0	0	0	0	0	42	84	1 = dor post-launch
19377	Control	3	5	Male	other	Black/ Black British	28	0	0	0	0	0	0	42	84	1 = dor post-launch
19378	Control	1	1	Female	other	White/ White British	28	1	0	0	0	0	0	42	84	0 = dor pre-launch
19383	Control	3	3	Male	99	White/ White British	28	0	0	0	0	0	0	42	84	1 = dor post-launch
19384	Control	4	8	Female	other	White/ White British	17	1	0	0	0	0	0	42	84	1 = dor post-launch
19388	Control	4	1	Female	other	White/ White British	18	1	0	0	0	0	0	42	84	0 = dor pre-launch
19392	Control	3	10+	Female	other	Mixed/ Multiple ethnicity	23	0	0	0	0	0	0	42	84	0 = dor pre-launch
19397	SH:24	3	1	Male	other	White/ White British	20	1	0	0	0	0	0	42	84	1 = dor post-launch
19398	SH:24	3	2	Female	other	White/ White British	26	1	0	0	1	0	0	9	84	0 = dor pre-launch
19401	Control	3	1	Female	other	White/ White British	18	0	0	0	0	0	0	42	84	0 = dor pre-launch
19407	Control	4	5	Male	msm	White/ White British	29	0	0	0	0	0	0	42	84	1 = dor post-launch
19417	Control	5	3	Female	other	White/ White British	21	0	0	0	0	0	0	42	84	0 = dor pre-launch
19418	Control	6	3	Male	other	White/ White British	24	0	0	0	0	0	0	42	84	0 = dor pre-launch
19431	SH:24	2	4	Male	other	Black/ Black British	18	0	0	0	0	0	0	42	84	1 = dor post-launch
19433	SH:24	4	3	Female	other	White/ White British	24	1	0	0	1	0	0	15	84	0 = dor pre-launch
19434	Control	3	1	Male	other	Asian/ Asian British	18	0	0	0	0	0	0	42	84	0 = dor pre-launch
19438	SH:24	4	1	Female	other	White/ White British	21	1	0	0	0	0	0	42	84	0 = dor pre-launch
19442	SH:24	4	2	Male	other	White/ White British	18	0	0	0	0	0	0	42	84	0 = dor pre-launch
19459	SH:24	2	2	Female	other	White/ White British	28	1	0	0	1	0	0	18	84	1 = dor post-launch
19463	SH:24	4	1	Female	other	White/ White British	19	1	0	0	0	0	0	42	84	1 = dor post-launch
19466	SH:24	2	3	Male	other	White/ White British	22	1	0	0	1	0	0	18	84	1 = dor post-launch
19468	SH:24	1	2	Male	other	White/ White British	22	1	0	0	1	0	0	8	84	0 = dor pre-launch
19469	Control	5	4	Female	other	White/ White British	21	0	0	0	0	0	0	42	84	1 = dor post-launch
19471	Control	1	8	Female	other	White/ White British	22	1	0	0						1 = dor post-launch
19474	SH:24	4	4	Male	other	White/ White British	22	1	0	0	1	0	0	15	84	1 = dor post-launch
19478	Control	2	10+	Male	msm	White/ White British	28	0	0	0	0	0	0	42	84	1 = dor post-launch
19483	SH:24	2	7	Female	other	White/ White British	24	1	0	0	1	0	0	36	84	1 = dor post-launch
19485	SH:24	4	4	Female	other	White/ White British	18	1	0	0						0 = dor pre-launch
19491	Control	3	1	Female	other	White/ White British	26	1	0	0	1	0	0	8	84	0 = dor pre-launch
19492	SH:24	2	5	Female	other	White/ White British	27	1	0	0	1	0	0	14	84	0 = dor pre-launch
19503	SH:24	2	10+	Male	other	Black/ Black British	26	1	0	0	1	0	0	29	84	1 = dor post-launch
19507	Control	4	2	Female	other	Black/ Black British	22	0	0	0	0	0	0	42	84	1 = dor post-launch
19509	Control	4	10+	Male	msm	Asian/ Asian British	21	0	0	0	0	0	0	42	84	1 = dor post-launch
19517	SH:24	3	4	Female	other	White/ White British	26	1	0	0	0	0	0	42	84	1 = dor post-launch
19518	Control	4	3	Female	other	White/ White British	25	1	0	0	1	0	0	8	84	1 = dor post-launch
19520	Control	4	3	Female	other	Mixed/ Multiple ethnicity	21	0	0	0	0	0	0	42	84	1 = dor post-launch
19522	Control	3	5	Male	msm	Black/ Black British	27	1	0	0						1 = dor post-launch
19528	SH:24	3	2	Female	other	Mixed/ Multiple ethnicity	29	1	0	0	1	0	0	15	84	0 = dor pre-launch
19536	Control	4	6	Male	other	Mixed/ Multiple ethnicity	21									1 = dor post-launch
19538	Control	4	1	Female	other	White/ White British	20	1	0	0						0 = dor pre-launch
19542	Control	3	4	Male	other	White/ White British	28	0	0	0	0	0	0	42	84	0 = dor pre-launch
19555	SH:24	3	4	Male	msm	White/ White British	25	1	0	0	1	0	0	7	84	1 = dor post-launch
19559	Control	3	1	Male	other	Black/ Black British	29	0	0	0	0	0	0	42	84	0 = dor pre-launch
19569	SH:24	4	1	Female	other	White/ White British	19									0 = dor pre-launch
19583	SH:24	3	2	Female	other	White/ White British	25	1	0	0	1	0	0	7	84	1 = dor post-launch
19588	SH:24	5	5	Male	other	White/ White British	26	1	0	0	1	0	0	9	84	0 = dor pre-launch
19595	Control	2	5	Male	msm	White/ White British	28	1	0	0						1 = dor post-launch
19599	SH:24	4	4	Male	other	Asian/ Asian British	20	0	0	0	0	0	0	42	84	0 = dor pre-launch
19603	SH:24	5	5	Male	other	Other	21	0	0	0	0	0	0	42	84	1 = dor post-launch
19613	Control	3	1	Male	other	White/ White British	20	0	0	0	0	0	0	42	84	0 = dor pre-launch
19622	Control	4	6	Male	other	White/ White British	25	1	0	0						0 = dor pre-launch
19623	SH:24	8	1	Female	other	Black/ Black British	21	1	0	0	0	0	0	42	84	1 = dor post-launch
19625	SH:24	4	1	Male	other	White/ White British	17									1 = dor post-launch
19629	SH:24	2	1	Female	other	Black/ Black British	23	0	0	0	0	0	0	42	84	1 = dor post-launch
19630	Control	2	5	Male	msm	Asian/ Asian British	20	1	0	0	1	0	0	13	84	0 = dor pre-launch
19636	SH:24	2	1	Female	other	White/ White British	27	0	0	0	0	0	0	42	84	0 = dor pre-launch
19644	SH:24	2	2	Male	other	White/ White British	20	1	0	0	0	0	0	42	84	0 = dor pre-launch
19647	SH:24	2	6	Male	other	White/ White British	28	0	0	0	0	0	0	42	84	1 = dor post-launch
19656	SH:24	6	3	Female	other	White/ White British	20	1	0	0	0	0	0	42	84	1 = dor post-launch
19664	SH:24	6	5	Male	other	White/ White British	18	1	0	0	1	0	0	7	84	0 = dor pre-launch
19674	SH:24	4	1	Male	other	White/ White British	27	0	0	0	0	0	0	42	84	1 = dor post-launch
19679	SH:24	4	10+	Male	other	Black/ Black British	18									0 = dor pre-launch
19701	Control	2	1	Female	other	Mixed/ Multiple ethnicity	25	1	0	0						0 = dor pre-launch
19702	SH:24	3	3	Male	msm	White/ White British	24	1	0	0						1 = dor post-launch
19707	SH:24	3	10+	Male	other	White/ White British	19	0	0	0	0	0	0	42	84	1 = dor post-launch
19712	SH:24	2	1	Female	other	White/ White British	22	1	0	0	1	0	0	12	84	1 = dor post-launch
19725	SH:24	3	3	Female	other	White/ White British	22	1	0	0	1	0	0	31	84	1 = dor post-launch
19726	Control	6	6	Female	other	White/ White British	21	1	1	1	1	1	1	13	19	0 = dor pre-launch
19728	SH:24	4	6	Female	other	White/ White British	25	1	0	0	1	0	0	10	84	1 = dor post-launch
19733	SH:24	5	2	Female	other	Black/ Black British	25	1	0	0	1	0	0	10	84	1 = dor post-launch
19736	Control	2	1	Male	other	White/ White British	19	1	0	0						0 = dor pre-launch
19740	SH:24	4	7	Female	other	Other	22	1	0	0	1	0	0	27	84	0 = dor pre-launch
19742	Control	5	1	Female	other	White/ White British	26	0	0	0	0	0	0	42	84	0 = dor pre-launch
19743	Control	3	4	Female	other	White/ White British	19	0	0	0	0	0	0	42	84	1 = dor post-launch
19746	Control	6	3	Male	other	Other	20				1	0	0	16	84	0 = dor pre-launch
19751	Control	6	3	Female	other	White/ White British	22	0	0	0	0	0	0	42	84	1 = dor post-launch
19754	Control	3	3	Male	other	Black/ Black British	20	0	0	0	0	0	0	42	84	0 = dor pre-launch
19758	Control	2	5	Female	other	White/ White British	28									1 = dor post-launch
19760	SH:24	2	1	Female	other	White/ White British	22	0	0	0	0	0	0	42	84	0 = dor pre-launch
19770	SH:24	5	4	Female	other	White/ White British	18									1 = dor post-launch
19773	SH:24	5	4	Female	other	Mixed/ Multiple ethnicity	23	1	0	0	1	0	0	8	84	1 = dor post-launch
19783	SH:24	3	4	Male	msm	White/ White British	22	0	0	0	0	0	0	42	84	1 = dor post-launch
19794	SH:24	5	1	Female	other	White/ White British	20	0	0	0	1	0	0	7	84	1 = dor post-launch
19795	Control	4	4	Female	other	Asian/ Asian British	21	0	0	0	0	0	0	42	84	0 = dor pre-launch
19804	SH:24	6	6	Female	other	White/ White British	20	0	0	0	0	0	0	42	84	0 = dor pre-launch
19805	SH:24	3	4	Female	other	White/ White British	23									0 = dor pre-launch
19813	Control	5	8	Male	other	White/ White British	23	0	0	0	0	0	0	42	84	0 = dor pre-launch
19816	Control	2	7	Female	other	White/ White British	27	1	0	0	1	0	0	40	84	1 = dor post-launch
19818	Control	2	1	Male	other	Other	28	0	0	0	0	0	0	42	84	1 = dor post-launch
19820	SH:24	5	2	Female	other	White/ White British	26	1	0	0	0	0	0	42	84	0 = dor pre-launch
19822	SH:24	2	9	Female	other	White/ White British	26	1	0	0	0	0	0	42	84	0 = dor pre-launch
19823	Control	1	1	Male	msm	White/ White British	22	1	0	0	1	0	0	30	84	0 = dor pre-launch
19826	SH:24	5	3	Male	msm	White/ White British	23	0	0	0	0	0	0	42	84	0 = dor pre-launch
19830	SH:24	2	10+	Male	other	White/ White British	20									1 = dor post-launch
19832	SH:24	4	2	Female	other	White/ White British	25	1	0	0						0 = dor pre-launch
19859	SH:24	4	8	Female	other	White/ White British	24	0	0	0	0	0	0	42	84	1 = dor post-launch
19861	SH:24	4	4	Male	msm	White/ White British	19	1	0	0	0	0	0	42	84	0 = dor pre-launch
19871	Control	3	1	Female	other	White/ White British	25	1	0	0	1	0	0	6	84	1 = dor post-launch
19872	SH:24	3	3	Male	other	White/ White British	24	1	0	0	0	0	0	42	84	0 = dor pre-launch
19886	SH:24	4	2	Female	other	White/ White British	19									0 = dor pre-launch
19898	Control	3	6	Male	other	White/ White British	26	1	0	0						1 = dor post-launch
19904	Control	4	3	Female	other	White/ White British	27	1	0	0	0	0	0	42	84	1 = dor post-launch
19907	SH:24	2	6	Male	other	Mixed/ Multiple ethnicity	29	0	0	0	0	0	0	42	84	1 = dor post-launch
19908	SH:24	3	1	Female	other	Mixed/ Multiple ethnicity	20	0	0	0	0	0	0	42	84	0 = dor pre-launch
19916	Control	2	1	Female	other	Black/ Black British	16									0 = dor pre-launch
19923	SH:24	2	2	Female	other	White/ White British	21	1	0	0	1	0	0	24	84	0 = dor pre-launch
19933	Control	4	4	Female	other	White/ White British	20	1	0	0	0	0	0	42	84	1 = dor post-launch
19936	SH:24	4	2	Male	msm	White/ White British	19	0	0	0	0	0	0	42	84	0 = dor pre-launch
19944	SH:24	5	1	Female	other	White/ White British	25	1	0	0	0	0	0	42	84	1 = dor post-launch
19945	SH:24	2	2	Male	msm	White/ White British	25	1	0	0	0	0	0	42	84	1 = dor post-launch
19946	Control	3	1	Male	other	White/ White British	22	0	0	0	0	0	0	42	84	0 = dor pre-launch
19952	SH:24	4	3	Female	other	White/ White British	30	1	0	0	1	0	0	14	84	1 = dor post-launch
19954	Control	3	1	Female	other	Black/ Black British	22									1 = dor post-launch
19955	Control	3	1	Male	other	Mixed/ Multiple ethnicity	17	0	0	0	0	0	0	42	84	1 = dor post-launch
19956	SH:24	5	1	Female	other	White/ White British	20	0	0	0	0	0	0	42	84	0 = dor pre-launch
19970	SH:24	8	2	Female	other	White/ White British	24	1	0	0	1	0	0	14	84	1 = dor post-launch
19971	Control	3	1	Female	other	Mixed/ Multiple ethnicity	20	1	0	0						0 = dor pre-launch
19979	SH:24	5	2	Female	other	White/ White British	23	1	0	0	0	0	0	42	84	1 = dor post-launch
19981	Control	3	10+	Male	msm	White/ White British	26	1	0	0						1 = dor post-launch
19982	Control	2	1	Male	other	Black/ Black British	18	0	0	0	0	0	0	42	84	0 = dor pre-launch
19984	Control	2	4	Female	other	White/ White British	26	0	0	0	0	0	0	42	84	1 = dor post-launch
19991	Control	3	5	Female	other	White/ White British	24									0 = dor pre-launch
19994	Control	5	2	Female	other	White/ White British	22	1	0	0	1	0	0	4	84	0 = dor pre-launch
19998	SH:24	2	1	Female	other	White/ White British	29	1	0	0	1	0	0	6	84	1 = dor post-launch
20002	SH:24	6	2	Female	other	Black/ Black British	21	0	0	0	0	0	0	42	84	1 = dor post-launch
20009	SH:24	4	1	Female	other	White/ White British	19	1	0	0	1	0	0	5	84	1 = dor post-launch
20014	SH:24	3	1	Female	other	White/ White British	25	0	0	0	0	0	0	42	84	0 = dor pre-launch
20015	SH:24	3	1	Female	other	White/ White British	26	1	0	0	1	0	0	10	84	1 = dor post-launch
20026	SH:24	2	4	Female	other	Black/ Black British	20									1 = dor post-launch
20027	SH:24	5	6	Male	other	White/ White British	29	0	0	0	0	0	0	42	84	1 = dor post-launch
20031	Control	3	5	Male	other	White/ White British	25	0	0	0	0	0	0	42	84	0 = dor pre-launch
20033	SH:24	2	1	Female	other	Other	18									0 = dor pre-launch
20038	Control	6	2	Male	other	White/ White British	26	1	0	0	1	0	0	1	84	1 = dor post-launch
20039	Control	2	2	Male	other	White/ White British	29	1	1	1	0	0	0	42	84	1 = dor post-launch
20040	Control	4	3	Female	other	White/ White British	23	1	0	0	0	0	0	42	84	1 = dor post-launch
20045	SH:24	2	5	Female	other	White/ White British	20	1	0	0	1	0	0	10	84	0 = dor pre-launch
20060	SH:24	5	8	Female	other	White/ White British	28	0	0	0	1	0	0	12	84	1 = dor post-launch
20064	Control	3	8	Male	other	White/ White British	24	0	0	0	0	0	0	42	84	1 = dor post-launch
20068	Control	3	5	Male	msm	White/ White British	29	1	0	0						0 = dor pre-launch
20072	SH:24	2	2	Male	other	Black/ Black British	16	0	0	0	0	0	0	42	84	1 = dor post-launch
20073	SH:24	3	1	Male	other	Other	30	1	0	0	1	0	0	15	84	0 = dor pre-launch
20076	SH:24	3	10+	Male	other	White/ White British	30	1	0	0	1	0	0	5	84	0 = dor pre-launch
20079	Control	5	10+	Male	other	White/ White British	20	1	0	0	1	0	0	33	84	0 = dor pre-launch
20085	SH:24	3	3	Male	other	White/ White British	26	1	0	0	1	0	0	4	84	0 = dor pre-launch
20086	SH:24	3	1	Female	other	White/ White British	27	0	0	0	0	0	0	42	84	1 = dor post-launch
20088	SH:24	4	7	Male	other	White/ White British	29	1	0	0	0	0	0	42	84	1 = dor post-launch
20092	Control	4	10+	Male	msm	Other	28	1	0	0	1	0	0	19	84	1 = dor post-launch
20094	SH:24	2	1	Female	other	White/ White British	16	1	0	1	0	0	0	42	84	0 = dor pre-launch
20098	SH:24	2	6	Female	other	White/ White British	21	0	0	0	0	0	0	42	84	0 = dor pre-launch
20101	Control	4	5	Male	other	White/ White British	28	0	0	0	0	0	0	42	84	0 = dor pre-launch
20113	SH:24	2	1	Male	other	Asian/ Asian British	21	0	0	0	0	0	0	42	84	0 = dor pre-launch
20114	Control	6	1	Female	other	White/ White British	19	0	0	0	0	0	0	42	84	0 = dor pre-launch
20117	Control	3	6	Female	other	White/ White British	26									1 = dor post-launch
20121	SH:24	1	2	Female	other	White/ White British	26	1	0	0	0	0	0	42	84	1 = dor post-launch
20131	SH:24	3	3	Male	other	White/ White British	27	1	0	0	1	0	0	9	84	1 = dor post-launch
20133	Control	5	1	Male	other	White/ White British	27	0	0	0	0	0	0	42	84	0 = dor pre-launch
20137	Control	3	1	Male	99	White/ White British	19	1	0	0	1	0	0	39	84	0 = dor pre-launch
20146	Control	1	1	Male	other	White/ White British	27	0	0	0	0	0	0	42	84	1 = dor post-launch
20157	SH:24	4	4	Female	other	White/ White British	18	1	0	0	1	0	0	10	84	0 = dor pre-launch
20158	Control	6	1	Female	other	White/ White British	18									0 = dor pre-launch
20164	SH:24	3	6	Male	msm	White/ White British	24	0	0	0	0	0	0	42	84	1 = dor post-launch
20172	SH:24	4	10+	Male	msm	White/ White British	25	1	0	0	0	0	0	42	84	1 = dor post-launch
20175	Control	2	2	Female	other	Black/ Black British	27	1	0	0	0	0	0	42	84	1 = dor post-launch
20181	Control	4	10+	Female	other	White/ White British	28									1 = dor post-launch
20185	Control	2	5	Female	other	White/ White British	21	0	0	0	0	0	0	42	84	0 = dor pre-launch
20191	SH:24	2	3	Male	msm	White/ White British	24	1	0	0	0	0	0	42	84	1 = dor post-launch
20197	SH:24	4	2	Female	other	White/ White British	24	1	0	0	1	0	0	8	84	1 = dor post-launch
20203	SH:24	2	2	Male	other	White/ White British	22									0 = dor pre-launch
20207	SH:24	4	4	Female	other	White/ White British	24	1	0	0	1	0	0	17	84	1 = dor post-launch
20208	Control	5	10+	Male	msm	Other	27	1	0	0	0	0	0	42	84	1 = dor post-launch
20217	Control	2	1	Female	other	Mixed/ Multiple ethnicity	22	1	0	0	1	0	0	26	84	1 = dor post-launch
20219	SH:24	1	1	Female	other	White/ White British	19	1	0	0	0	0	0	42	84	1 = dor post-launch
20221	SH:24	5	2	Male	other	White/ White British	28	0	0	0	0	0	0	42	84	0 = dor pre-launch
20223	SH:24	4	2	Male	other	White/ White British	18	0	0	0	0	0	0	42	84	0 = dor pre-launch
20226	SH:24	6	1	Female	other	White/ White British	20	0	0	0	0	0	0	42	84	0 = dor pre-launch
20240	SH:24	3	3	Female	other	White/ White British	20	1	0	0	1	0	0	11	84	0 = dor pre-launch
20249	Control	4	1	Female	other	White/ White British	25									1 = dor post-launch
20253	SH:24	2	1	Male	other	White/ White British	20	1	0	0	1	0	0	14	84	0 = dor pre-launch
20254	SH:24	3	3	Male	other	White/ White British	26	0	0	0	0	0	0	42	84	1 = dor post-launch
20256	Control	4	1	Female	other	Black/ Black British	18	0	0	0	0	0	0	42	84	0 = dor pre-launch
20260	SH:24	8	3	Male	99	White/ White British	23	0	0	0	0	0	0	42	84	1 = dor post-launch
20264	SH:24	2	10+	Male	other	Mixed/ Multiple ethnicity	26	0	0	0	0	0	0	42	84	0 = dor pre-launch
20270	Control	8	3	Male	other	White/ White British	25	1	0	0	1	0	0	23	84	0 = dor pre-launch
20288	SH:24	2	1	Male	other	White/ White British	19	1	0	0	0	0	0	42	84	0 = dor pre-launch
20295	SH:24	4	1	Female	other	White/ White British	19	0	0	0	0	0	0	42	84	1 = dor post-launch
20297	SH:24	5	6	Female	other	White/ White British	23	1	0	1	1	1		21		1 = dor post-launch
20298	Control	4	2	Female	other	White/ White British	24	1	0	0	0	0	0	42	84	1 = dor post-launch
20299	SH:24	2	2	Male	other	White/ White British	21	0	0	0	0	0	0	42	84	0 = dor pre-launch
20304	Control	6	2	Female	other	Mixed/ Multiple ethnicity	22	0	0	0	0	0	0	42	84	0 = dor pre-launch
20306	SH:24	3	6	Male	other	Asian/ Asian British	26	1	0	0	1	0	0	19	84	1 = dor post-launch
20308	Control	3	2	Male	other	Mixed/ Multiple ethnicity	27	0	0	0	0	0	0	42	84	1 = dor post-launch
20309	SH:24	4	2	Female	other	White/ White British	26	1	0	0	1	0	0	27	84	0 = dor pre-launch
20310	SH:24	5	8	Male	msm	White/ White British	28	1	0	0	0	0	0	42	84	0 = dor pre-launch
20319	Control	1	1	Female	other	White/ White British	28	1	0	0	0	0	0	42	84	1 = dor post-launch
20324	Control	5	2	Male	other	Black/ Black British	28	1	0	0	1	0	0	9	84	1 = dor post-launch
20327	SH:24	1	2	Male	other	Asian/ Asian British	27	0	0	0	0	0	0	42	84	1 = dor post-launch
20332	SH:24	1	5	Male	other	White/ White British	29	0	0	0	0	0	0	42	84	1 = dor post-launch
20337	Control	2	7	Male	other	White/ White British	20	0	0	0	0	0	0	42	84	1 = dor post-launch
20339	Control	3	1	Female	other	Mixed/ Multiple ethnicity	18	0	0	0	0	0	0	42	84	0 = dor pre-launch
20359	Control	4	1	Female	other	White/ White British	18	0	0	0	0	0	0	42	84	0 = dor pre-launch
20360	SH:24	3	5	Female	other	White/ White British	19	1	0	0	1	0	0	11	84	0 = dor pre-launch
20366	Control	3	1	Female	other	Black/ Black British	19	1	0	0	0	0	0	42	84	0 = dor pre-launch
20368	SH:24	6	3	Female	other	Asian/ Asian British	19	0	0	0	0	0	0	42	84	0 = dor pre-launch
20374	Control	2	2	Female	other	Black/ Black British	21	1	0	0						1 = dor post-launch
20378	Control	2	7	Male	other	White/ White British	26	0	0	0	0	0	0	42	84	1 = dor post-launch
20381	SH:24	2	3	Male	msm	White/ White British	29	1	0	0	0	0	0	42	84	1 = dor post-launch
20382	SH:24	2	8	Male	msm	White/ White British	26	0	0	0	0	0	0	42	84	0 = dor pre-launch
20384	SH:24	2	1	Male	msm	White/ White British	25	1	0	0	1	0	0	15	84	0 = dor pre-launch
20389	SH:24	2	5	Female	other	Mixed/ Multiple ethnicity	22	1	0	0	1	0	0	26	84	1 = dor post-launch
20392	SH:24	4	3	Female	other	White/ White British	29	1	0	0	0	0	0	42	84	1 = dor post-launch
20395	Control	6	1	Female	other	Asian/ Asian British	24	0	0	0	0	0	0	42	84	0 = dor pre-launch
20398	SH:24	2	6	Male	msm	Asian/ Asian British	30	1	0	0	1	0	0	14	84	0 = dor pre-launch
20408	SH:24	3	4	Male	msm	Asian/ Asian British	25	0	0	0	0	0	0	42	84	1 = dor post-launch
20431	SH:24	5	7	Male	other	White/ White British	23	0	0	0	0	0	0	42	84	1 = dor post-launch
20433	Control	3	2	Female	other	Black/ Black British	19	1	0	0						1 = dor post-launch
20437	SH:24	3	2	Male	msm	Mixed/ Multiple ethnicity	28	0	0	0	0	0	0	42	84	1 = dor post-launch
20439	SH:24	2	5	Female	other	White/ White British	24	0	0	0	0	0	0	42	84	1 = dor post-launch
20452	SH:24	5	10+	Male	msm	White/ White British	29	1	0	0	0	0	0	42	84	0 = dor pre-launch
20456	SH:24	4	3	Female	other	White/ White British	22	0	0	0	0	0	0	42	84	0 = dor pre-launch
20460	SH:24	4	3	Female	other	White/ White British	28	1	0	0	1	0	0	7	84	0 = dor pre-launch
20466	Control	4	2	Female	other	White/ White British	25	1	0	0						0 = dor pre-launch
20467	Control	4	10+	Male	msm	White/ White British	22	0	0	0	0	0	0	42	84	1 = dor post-launch
20475	Control	2	2	Female	other	Black/ Black British	18	1	1	1	0	0	0	42	84	0 = dor pre-launch
20481	Control	3	2	Female	other	White/ White British	27	1	0	0	0	0	0	42	84	0 = dor pre-launch
20486	Control	3	4	Male	other	White/ White British	29	1	0	0	1	0	0	32	84	1 = dor post-launch
20490	SH:24	3	1	Male	other	Black/ Black British	20	0	0	0	0	0	0	42	84	0 = dor pre-launch
20497	Control	3	2	Female	other	White/ White British	19	1	0	0	1	0	0	38	84	0 = dor pre-launch
20505	SH:24	2	2	Female	other	White/ White British	21	1	0	0						1 = dor post-launch
20511	SH:24	3	3	Male	other	Black/ Black British	26	1	0	0	1	0	0	7	84	1 = dor post-launch
20512	SH:24	3	1	Female	other	Black/ Black British	18	0	0	0	0	0	0	42	84	1 = dor post-launch
20516	Control	2	3	Female	other	Black/ Black British	26	1	0	0	0	0	0	42	84	1 = dor post-launch
20517	SH:24	4	6	Female	other	Asian/ Asian British	26	1	0	0	0	0	0	42	84	1 = dor post-launch
20522	SH:24	4	5	Female	other	White/ White British	23	1	0	0	0	0	0	42	84	1 = dor post-launch
20526	SH:24	3	1	Female	other	White/ White British	25	1	0	0	1	0	0	9	84	1 = dor post-launch
20531	Control	3	2	Male	other	White/ White British	23									1 = dor post-launch
20536	Control	6	8	Female	other	White/ White British	19									0 = dor pre-launch
20537	SH:24	6	7	Female	other	White/ White British	25	1	0	0	1	0	0	6	84	0 = dor pre-launch
20540	Control	4	10+	Female	other	White/ White British	22	0	0	0	0	0	0	42	84	1 = dor post-launch
20549	SH:24	5	3	Female	other	White/ White British	25	1	0	0	1	0	0	11	84	1 = dor post-launch
20557	Control	4	10+	Male	msm	White/ White British	26	1	0	0	0	0	0	42	84	0 = dor pre-launch
20560	SH:24	3	4	Female	other	White/ White British	20									0 = dor pre-launch
20568	Control	3	4	Female	other	White/ White British	27	1	0	0	1	0	0	36	84	1 = dor post-launch
20573	Control	3	6	Male	other	White/ White British	21	0	0	0	0	0	0	42	84	0 = dor pre-launch
20578	Control	2	2	Female	other	Black/ Black British	19	0	0	0	0	0	0	42	84	0 = dor pre-launch
20585	SH:24	2	4	Female	other	White/ White British	22									0 = dor pre-launch
20598	Control	6	2	Female	other	Mixed/ Multiple ethnicity	20	1	0	0						1 = dor post-launch
20600	SH:24	1	4	Male	other	Black/ Black British	21									1 = dor post-launch
20603	Control	5	1	Female	other	White/ White British	26	0	0	0	0	0	0	42	84	0 = dor pre-launch
20605	SH:24	2	1	Female	other	Asian/ Asian British	23	1	0	0	1	0	0	9	84	1 = dor post-launch
20611	Control	4	5	Female	other	White/ White British	24	0	0	0	0	0	0	42	84	0 = dor pre-launch
20613	SH:24	3	4	Female	other	White/ White British	29	1	0	0	1	0	0	24	84	0 = dor pre-launch
20617	SH:24	4	10+	Male	msm	White/ White British	27	1	0	0	0	0	0	42	84	1 = dor post-launch
20623	SH:24	8	2	Female	other	White/ White British	23	1	0	0	1	0	0	5	84	0 = dor pre-launch
20633	SH:24	4	2	Male	msm	White/ White British	26	1	0	0	1	0	0	22	84	1 = dor post-launch
20638	SH:24	3	1	Female	other	White/ White British	19	1	0	0	1	0	0	30	84	1 = dor post-launch
20645	Control	2	1	Female	other	Black/ Black British	26				1	0	0	2	84	1 = dor post-launch
20651	Control	5	7	Male	msm	White/ White British	25	1	0	0	1	0	0	35	84	1 = dor post-launch
20653	Control	2	1	Male	other	White/ White British	21	0	0	0	0	0	0	42	84	0 = dor pre-launch
20657	SH:24	3	1	Male	other	White/ White British	23	0	0	0	0	0	0	42	84	1 = dor post-launch
20659	SH:24	5	3	Female	other	White/ White British	29	0	0	0	0	0	0	42	84	0 = dor pre-launch
20660	Control	2	2	Female	other	White/ White British	29	1	0	0	1	0	0	19	84	1 = dor post-launch
20665	SH:24	2	1	Male	other	Asian/ Asian British	29	1	0	0	0	0	0	42	84	0 = dor pre-launch
20681	Control	2	1	Female	other	White/ White British	23	0	0	0	0	0	0	42	84	0 = dor pre-launch
20683	Control	4	2	Male	msm	White/ White British	28	1	0	0	0	0	0	42	84	1 = dor post-launch
20686	Control	2	3	Female	other	White/ White British	24									1 = dor post-launch
20689	Control	3	1	Female	other	Black/ Black British	19	1	0	0	1	0	0	1	84	1 = dor post-launch
20690	SH:24	4	4	Male	other	White/ White British	25									1 = dor post-launch
20697	Control	5	3	Female	other	White/ White British	25									1 = dor post-launch
20705	Control	3	8	Male	other	Mixed/ Multiple ethnicity	21	1	0	0	1	0	0	13	84	0 = dor pre-launch
20712	SH:24	2	2	Female	other	White/ White British	21	0	0	0	0	0	0	42	84	1 = dor post-launch
20717	Control	6	1	Female	other	Asian/ Asian British	19	1	0	0	1	0	0	4	84	0 = dor pre-launch
20736	Control	4	2	Female	other	White/ White British	23	1	0	0						1 = dor post-launch
20738	SH:24	4	3	Male	msm	White/ White British	21	1	1	1	1	1	1	11	12	1 = dor post-launch
20739	SH:24	4	1	Male	other	White/ White British	26	0	0	0	0	0	0	42	84	0 = dor pre-launch
20742	SH:24	3	2	Male	other	White/ White British	26	1	0	0	1	0	0	8	84	1 = dor post-launch
20748	SH:24	2	5	Female	other	White/ White British	23	1	0	0	1	0	0	14	84	0 = dor pre-launch
20750	SH:24	2	2	Female	other	White/ White British	19	1	0	0	0	0	0	42	84	0 = dor pre-launch
20758	SH:24	2	1	Female	other	White/ White British	24	1	0	0	1	0	0	7	84	1 = dor post-launch
20762	Control	2	4	Female	other	White/ White British	22	0	0	0	0	0	0	42	84	1 = dor post-launch
20766	Control	1	2	Male	other	White/ White British	21	0	0	0	0	0	0	42	84	0 = dor pre-launch
20768	SH:24	2	8	Female	other	White/ White British	20	1	0	0	0	0	0	42	84	1 = dor post-launch
20777	SH:24	4	10+	Male	other	White/ White British	24	0	0	0	0	0	0	42	84	1 = dor post-launch
20784	SH:24	2	2	Female	other	White/ White British	24	1	0	1						0 = dor pre-launch
20786	Control	4	5	Female	other	White/ White British	25	0	0	0	0	0	0	42	84	0 = dor pre-launch
20787	SH:24	3	2	Female	other	White/ White British	20	1	0	0	1	0	0	6	84	0 = dor pre-launch
20789	SH:24	4	2	Female	other	White/ White British	29	1	0	0	0	0	0	42	84	1 = dor post-launch
20792	Control	2	1	Female	other	White/ White British	17	0	0	0	0	0	0	42	84	0 = dor pre-launch
20795	SH:24	3	1	Female	other	White/ White British	25	1	0	0	1	0	0	20	84	0 = dor pre-launch
20797	SH:24	4	3	Female	other	White/ White British	27	1	0	0	1	0	0	11	84	1 = dor post-launch
20800	SH:24	3	1	Male	other	Mixed/ Multiple ethnicity	22	0	0	0	0	0	0	42	84	1 = dor post-launch
20802	Control	2	2	Male	other	White/ White British	27									1 = dor post-launch
20815	SH:24	4	1	Female	other	White/ White British	19	0	0	0	0	0	0	42	84	0 = dor pre-launch
20817	Control	3	4	Female	other	Mixed/ Multiple ethnicity	29	0	0	0	0	0	0	42	84	1 = dor post-launch
20822	Control	6	1	Male	other	White/ White British	19	0	0	0	0	0	0	42	84	0 = dor pre-launch
20826	SH:24	3	2	Male	other	White/ White British	22	1	0	0	1	0	0	10	84	1 = dor post-launch
20829	SH:24	5	5	Male	other	White/ White British	21	0	0	0	0	0	0	42	84	0 = dor pre-launch
20831	Control	6	2	Female	other	Mixed/ Multiple ethnicity	28	0	0	0	0	0	0	42	84	0 = dor pre-launch
20836	Control	3	3	Female	other	Black/ Black British	19	1	0	0	0	0	0	42	84	1 = dor post-launch
20840	SH:24	2	2	Female	other	Mixed/ Multiple ethnicity	17									1 = dor post-launch
20850	SH:24	3	1	Male	other	White/ White British	25									1 = dor post-launch
20855	Control	6	4	Female	other	White/ White British	28	0	0	0	0	0	0	42	84	0 = dor pre-launch
20862	SH:24	3	4	Male	other	Mixed/ Multiple ethnicity	20									0 = dor pre-launch
20867	Control	3	10+	Male	other	White/ White British	27	1	0	0	1	0	0	23	84	0 = dor pre-launch
20872	Control	2	4	Male	msm	White/ White British	18	1	0	0						1 = dor post-launch
20874	Control	6	1	Female	other	White/ White British	19	0	0	0	0	0	0	42	84	0 = dor pre-launch
20879	Control	4	7	Male	other	Black/ Black British	20	1	0	0	0	0	0	42	84	1 = dor post-launch
20883	Control	3	1	Female	other	White/ White British	22	1	0	0						0 = dor pre-launch
20886	SH:24	3	4	Male	other	White/ White British	20	0	0	0	0	0	0	42	84	1 = dor post-launch
20887	Control	5	2	Female	other	White/ White British	22	0	0	0	0	0	0	42	84	1 = dor post-launch
20890	Control	2	1	Male	other	Black/ Black British	16	0	0	0	0	0	0	42	84	0 = dor pre-launch
20892	SH:24	3	1	Male	other	Mixed/ Multiple ethnicity	19	0	0	0	0	0	0	42	84	1 = dor post-launch
20897	Control	3	1	Male	msm	White/ White British	23	0	0	0	0	0	0	42	84	1 = dor post-launch
20898	SH:24	5	6	Male	other	White/ White British	25	1	0	0	1	0	0	7	84	1 = dor post-launch
20900	SH:24	6	4	Female	other	White/ White British	24	0	0	0	0	0	0	42	84	1 = dor post-launch
20904	Control	5	1	Male	other	White/ White British	21	0	0	0	0	0	0	42	84	0 = dor pre-launch
20907	SH:24	4	4	Male	other	White/ White British	26									1 = dor post-launch
20910	SH:24	3	2	Female	other	Black/ Black British	19	0	0	0	0	0	0	42	84	1 = dor post-launch
20911	SH:24	4	1	Female	other	White/ White British	20	0	0	0	0	0	0	42	84	0 = dor pre-launch
20917	SH:24	3	2	Female	other	Mixed/ Multiple ethnicity	25	1	0	0	1	0	0	8	84	1 = dor post-launch
20929	Control	6	1	Female	other	Black/ Black British	16	1	0	0	0	0	0	42	84	1 = dor post-launch
20933	Control	8	4	Female	other	White/ White British	23									1 = dor post-launch
20934	Control	2	1	Female	other	White/ White British	26									1 = dor post-launch
20936	SH:24	4	2	Female	other	White/ White British	28	1	0	0	1	0	0	19	84	0 = dor pre-launch
20942	Control	3	2	Female	other	Asian/ Asian British	23	1	0	0						1 = dor post-launch
20943	Control	3	8	Female	other	Black/ Black British	16	0	0	0	0	0	0	42	84	1 = dor post-launch
20951	Control	2	2	Female	other	Black/ Black British	28	0	0	0	0	0	0	42	84	1 = dor post-launch
20954	SH:24	2	4	Male	other	Black/ Black British	20	1	0	0	0	0	0	42	84	1 = dor post-launch
20958	Control	4	2	Female	other	White/ White British	19	1	0	0	0	0	0	42	84	0 = dor pre-launch
20961	Control	2	10+	Male	msm	White/ White British	23	1	1	1						1 = dor post-launch
20966	SH:24	2	1	Female	other	Black/ Black British	16	1	0	0	1	1		27		1 = dor post-launch
20974	SH:24	3	3	Female	other	Mixed/ Multiple ethnicity	21	0	0	0	0	0	0	42	84	0 = dor pre-launch
20979	Control	3	3	Female	other	White/ White British	20	0	0	0	0	0	0	42	84	0 = dor pre-launch
20981	Control	6	10+	Female	other	White/ White British	24	1	0	0	1	0	0	8	84	0 = dor pre-launch
20983	Control	2	2	Male	msm	White/ White British	26	1	0	0	0	0	0	42	84	0 = dor pre-launch
20991	Control	3	6	Male	other	White/ White British	25	1	0	0	0	0	0	42	84	1 = dor post-launch
21001	SH:24	2	5	Male	msm	Other	29	0	0	0	0	0	0	42	84	1 = dor post-launch
21002	SH:24	3	1	Male	other	White/ White British	23	0	0	0	0	0	0	42	84	0 = dor pre-launch
21012	Control	2	2	Female	other	White/ White British	20	1	0	0	0	0	0	42	84	0 = dor pre-launch
21017	SH:24	5	3	Female	other	White/ White British	20	1	0	0	1	0	0	31	84	1 = dor post-launch
21018	SH:24	4	2	Female	other	White/ White British	24	1	0	0	0	0	0	42	84	1 = dor post-launch
21021	Control	5	2	Male	other	Asian/ Asian British	23									1 = dor post-launch
21022	Control	5	6	Male	other	Mixed/ Multiple ethnicity	28	1	0	0	1	0	0	13	84	0 = dor pre-launch
21024	Control	4	2	Male	99	White/ White British	24	0	0	0	0	0	0	42	84	0 = dor pre-launch
21026	SH:24	5	5	Female	other	White/ White British	26	1	0	0	1	0	0	11	84	0 = dor pre-launch
21027	SH:24	6	10+	Male	other	White/ White British	19	0	0	0	0	0	0	42	84	0 = dor pre-launch
21031	SH:24	4	5	Female	other	White/ White British	25	1	1	1	1	0	0	24	84	1 = dor post-launch
21032	Control	3	2	Male	other	White/ White British	28	0	0	0	0	0	0	42	84	1 = dor post-launch
21036	Control	1	1	Female	other	Other	19	0	0	0	0	0	0	42	84	1 = dor post-launch
21045	Control	2	9	Male	msm	Mixed/ Multiple ethnicity	28									1 = dor post-launch
21048	SH:24	3	5	Male	msm	Asian/ Asian British	28	1	1	1						1 = dor post-launch
21050	SH:24	1	1	Female	other	Mixed/ Multiple ethnicity	18	0	0	0	0	0	0	42	84	0 = dor pre-launch
21056	Control	5	2	Female	other	White/ White British	23	0	0	0	0	0	0	42	84	0 = dor pre-launch
21060	SH:24	6	3	Female	other	White/ White British	24	0	0	0	0	0	0	42	84	1 = dor post-launch
21064	Control	4	6	Female	other	White/ White British	25	1	0	0	1	0	0	4	84	0 = dor pre-launch
21067	Control	2	1	Female	other	White/ White British	28	0	0	0	0	0	0	42	84	1 = dor post-launch
21076	SH:24	6	9	Female	other	White/ White British	18	0	0	0	0	0	0	42	84	0 = dor pre-launch
21078	Control	2	2	Male	other	White/ White British	23	0	0	0	0	0	0	42	84	1 = dor post-launch
21089	Control	2	5	Female	other	White/ White British	22	1	0	0	1	0	0	14	84	0 = dor pre-launch
21096	SH:24	6	1	Male	other	White/ White British	29	0	0	0	0	0	0	42	84	1 = dor post-launch
21101	Control	5	1	Female	other	White/ White British	17	0	0	0	0	0	0	42	84	1 = dor post-launch
21102	Control	2	10+	Male	other	White/ White British	21	0	0	0	0	0	0	42	84	0 = dor pre-launch
21103	SH:24	4	3	Female	other	White/ White British	25				1	0	0	10	84	1 = dor post-launch
21110	SH:24	3	1	Male	msm	White/ White British	27	1	0	0	1	0	0	11	84	0 = dor pre-launch
21113	Control	5	1	Female	other	White/ White British	27	1	0	0						0 = dor pre-launch
21119	SH:24	5	8	Male	msm	Asian/ Asian British	25	1	0	0	1	0	0	6	84	1 = dor post-launch
21122	SH:24	3	6	Female	other	White/ White British	25	1	1	1	1	1	1	32	39	1 = dor post-launch
21137	Control	6	1	Female	other	Asian/ Asian British	21	1	0	0	1	0	0	8	84	0 = dor pre-launch
21150	SH:24	2	6	Female	other	White/ White British	19									1 = dor post-launch
21151	SH:24	1	1	Female	other	White/ White British	16	1	0	0	1	0	0	10	84	0 = dor pre-launch
21152	SH:24	4	2	Female	other	White/ White British	21	0	0	0	0	0	0	42	84	0 = dor pre-launch
21153	Control	4	6	Female	other	Asian/ Asian British	21	1	0	0	0	0	0	42	84	0 = dor pre-launch
21154	Control	8	3	Female	other	White/ White British	26	0	0	0	0	0	0	42	84	1 = dor post-launch
21160	Control	3	5	Female	other	Mixed/ Multiple ethnicity	20	1	0	0	0	0	0	42	84	1 = dor post-launch
21161	Control	2	1	Female	other	Black/ Black British	24	1	0	0						1 = dor post-launch
21169	Control	4	1	Female	other	Asian/ Asian British	18	0	0	0	0	0	0	42	84	1 = dor post-launch
21171	SH:24	5	8	Male	other	White/ White British	22	1	0	0	1	0	0	10	84	1 = dor post-launch
21172	SH:24	2	5	Male	msm	White/ White British	29	1	0	0	1	0	0	2	84	1 = dor post-launch
21173	Control	3	2	Female	other	White/ White British	22	0	0	0	0	0	0	42	84	0 = dor pre-launch
21177	SH:24	3	6	Female	other	White/ White British	26	1	0	0	1	0	0	31	84	0 = dor pre-launch
21179	Control	5	6	Female	other	White/ White British	29									0 = dor pre-launch
21182	SH:24	5	3	Female	other	White/ White British	23	1	0	0	0	0	0	42	84	0 = dor pre-launch
21183	SH:24	2	3	Male	other	White/ White British	24	1	0	0	1	0	0	12	84	1 = dor post-launch
21187	Control	2	1	Male	other	Asian/ Asian British	21	1	0	0						0 = dor pre-launch
21188	Control	5	1	Female	other	White/ White British	25	0	0	0	0	0	0	42	84	1 = dor post-launch
21196	Control	2	2	Female	other	Black/ Black British	21									0 = dor pre-launch
21197	Control	3	2	Female	other	White/ White British	28	1	0	0						0 = dor pre-launch
21199	Control	3	10+	Male	msm	White/ White British	26	1	1	1	0	0	0	42	84	1 = dor post-launch
21200	SH:24	4	4	Male	other	White/ White British	26	1	0	0	1	0	0	12	84	1 = dor post-launch
21218	SH:24	5	1	Female	other	Asian/ Asian British	19	0	0	0	0	0	0	42	84	0 = dor pre-launch
21233	Control	4	3	Male	msm	White/ White British	20	1	0	0	0	0	0	42	84	1 = dor post-launch
21236	Control	7	3	Male	other	White/ White British	24	0	0	0	0	0	0	42	84	1 = dor post-launch
21238	SH:24	2	1	Male	other	White/ White British	28	1	0	0						1 = dor post-launch
21239	SH:24	6	10+	Female	other	White/ White British	23	1	0	0	1	0	0	5	84	0 = dor pre-launch
21245	Control	2	1	Female	other	Mixed/ Multiple ethnicity	18	0	0	0	0	0	0	42	84	0 = dor pre-launch
21247	Control	4	4	Male	other	White/ White British	26	1	0	0	0	0	0	42	84	1 = dor post-launch
21250	SH:24	4	1	Female	other	White/ White British	20	1	0	0	1	0	0	18	84	1 = dor post-launch
21256	SH:24	4	4	Male	other	Mixed/ Multiple ethnicity	19	0	0	0	0	0	0	42	84	0 = dor pre-launch
21257	Control	3	1	Male	other	Asian/ Asian British	20	1	0	0	0	0	0	42	84	0 = dor pre-launch
21258	Control	2	5	Female	other	White/ White British	19	1	0	0	0	0	0	42	84	0 = dor pre-launch
21262	Control	2	2	Female	other	White/ White British	21	1	0	0	1	0	0	20	84	1 = dor post-launch
21265	Control	3	2	Female	other	White/ White British	22	1	0	0	0	0	0	42	84	0 = dor pre-launch
21279	SH:24	2	10+	Male	msm	White/ White British	26	1	0	0	0	0	0	42	84	1 = dor post-launch
21283	SH:24	2	1	Male	other	White/ White British	29	0	0	0	0	0	0	42	84	1 = dor post-launch
21292	SH:24	4	2	Female	other	White/ White British	24									1 = dor post-launch
21301	Control	3	1	Male	msm	White/ White British	20	1	0	0						0 = dor pre-launch
21309	SH:24	3	4	Male	other	White/ White British	19	0	0	0	0	0	0	42	84	0 = dor pre-launch
21310	Control	4	1	Male	other	Asian/ Asian British	19	1	0	0	0	0	0	42	84	0 = dor pre-launch
21311	Control	1	10+	Male	msm	White/ White British	27	1	0	0	0	0	0	42	84	1 = dor post-launch
21313	SH:24	5	7	Female	other	White/ White British	28	1	0	0	1	0	0	20	84	1 = dor post-launch
21321	Control	4	1	Female	other	Asian/ Asian British	21	1	0	0	0	0	0	42	84	0 = dor pre-launch
21325	Control	5	5	Male	msm	Mixed/ Multiple ethnicity	20	1	0	0	1	0	0	4	84	1 = dor post-launch
21332	SH:24	5	1	Female	other	White/ White British	26	1	0	0	0	0	0	42	84	0 = dor pre-launch
21336	SH:24	1	3	Male	other	White/ White British	21	0	0	0	0	0	0	42	84	0 = dor pre-launch
21337	SH:24	4	6	Female	other	White/ White British	18				1	0	0	9	84	0 = dor pre-launch
21339	SH:24	4	5	Male	other	White/ White British	22									0 = dor pre-launch
21354	SH:24	3	7	Male	other	White/ White British	25									1 = dor post-launch
21357	SH:24	2	8	Female	other	White/ White British	19	1	0	0	1	0	0	9	84	1 = dor post-launch
21367	Control	6	3	Male	other	Asian/ Asian British	22	0	0	0	0	0	0	42	84	0 = dor pre-launch
21368	SH:24	5	2	Female	other	Mixed/ Multiple ethnicity	22	0	0	0	0	0	0	42	84	0 = dor pre-launch
21371	Control	5	10+	Male	other	White/ White British	26	1	1	1						0 = dor pre-launch
21373	Control	4	4	Male	msm	White/ White British	19	0	0	0	0	0	0	42	84	0 = dor pre-launch
21378	Control	3	10+	Male	other	White/ White British	26									1 = dor post-launch
21380	Control	3	3	Female	other	White/ White British	22	1	0	0						0 = dor pre-launch
21381	Control	5	2	Female	other	White/ White British	23	0	0	0	0	0	0	42	84	1 = dor post-launch
21383	SH:24	5	2	Female	other	White/ White British	24	1	0	0	1	0	0	27	84	0 = dor pre-launch
21388	Control	3	2	Male	other	White/ White British	20	0	0	0	0	0	0	42	84	0 = dor pre-launch
21395	SH:24	4	1	Male	other	White/ White British	27	1	0	0	1	0	0	26	84	1 = dor post-launch
21402	Control	5	2	Male	other	White/ White British	25	1	0	0	1	0	0	20	84	0 = dor pre-launch
21413	SH:24	1	4	Male	99	White/ White British	29									0 = dor pre-launch
21416	Control	5	6	Female	other	White/ White British	20	1	0	0	1	0	0	8	84	1 = dor post-launch
21422	SH:24	3	1	Female	other	White/ White British	27	0	0	0	0	0	0	42	84	1 = dor post-launch
21425	Control	4	4	Male	other	White/ White British	25	0	0	0	0	0	0	42	84	1 = dor post-launch
21427	Control	2	1	Female	other	White/ White British	26	1	0	0	0	0	0	42	84	0 = dor pre-launch
21428	SH:24	1	10+	Transgender	other	Mixed/ Multiple ethnicity	26	1	0	0	1	0	0	39	84	1 = dor post-launch
21432	Control	5	1	Female	other	White/ White British	22	0	0	0	0	0	0	42	84	0 = dor pre-launch
21434	Control	6	1	Female	other	White/ White British	27	0	0	0	0	0	0	42	84	1 = dor post-launch
21435	SH:24	3	7	Male	other	White/ White British	29	0	0	0	0	0	0	42	84	1 = dor post-launch
21438	Control	2	1	Female	other	White/ White British	20	1	0	0						0 = dor pre-launch
21441	SH:24	3	1	Female	other	White/ White British	25	0	0	0	0	0	0	42	84	1 = dor post-launch
21442	Control	4	10+	Male	msm	Asian/ Asian British	24	0	0	0	0	0	0	42	84	1 = dor post-launch
21446	SH:24	3	3	Female	other	Mixed/ Multiple ethnicity	27									0 = dor pre-launch
21454	Control	1	10+	Male	other	Black/ Black British	25	1	0	0	0	0	0	42	84	1 = dor post-launch
21462	SH:24	4	1	Female	other	Asian/ Asian British	18									0 = dor pre-launch
21464	SH:24	3	1	Female	other	Other	18									1 = dor post-launch
21465	Control	3	10+	Male	other	White/ White British	23	0	0	0	0	0	0	42	84	0 = dor pre-launch
21474	Control	2	1	Female	other	White/ White British	22	0	0	0	0	0	0	42	84	1 = dor post-launch
21475	Control	2	1	Female	other	Mixed/ Multiple ethnicity	21	0	0	0	0	0	0	42	84	1 = dor post-launch
21476	SH:24	3	1	Male	other	White/ White British	29	0	0	0	0	0	0	42	84	1 = dor post-launch
21478	SH:24	2	3	Female	other	White/ White British	28	1	0	0	1	0	0	26	84	1 = dor post-launch
21487	Control	3	2	Male	other	White/ White British	21	0	0	0	0	0	0	42	84	1 = dor post-launch
21488	Control	4	4	Female	other	White/ White British	25	1	0	0	1	0	0	35	84	1 = dor post-launch
21496	Control	3	1	Female	other	White/ White British	26									0 = dor pre-launch
21499	Control	5	1	Female	other	White/ White British	26	0	0	0	0	0	0	42	84	1 = dor post-launch
21501	SH:24	4	2	Female	other	White/ White British	28	0	0	0	0	0	0	42	84	1 = dor post-launch
21507	Control	2	4	Female	other	White/ White British	21	0	0	0	0	0	0	42	84	0 = dor pre-launch
21509	Control	3	6	Male	other	White/ White British	29	1	0	0	0	0	0	42	84	1 = dor post-launch
21515	Control	3	2	Female	other	Mixed/ Multiple ethnicity	22	1	0	0						0 = dor pre-launch
21523	Control	2	10+	Male	msm	White/ White British	21	1	0	0	0	0	0	42	84	1 = dor post-launch
21529	SH:24	3	1	Female	other	Black/ Black British	25	0	0	0	0	0	0	42	84	1 = dor post-launch
21533	Control	3	2	Female	other	White/ White British	19	1	0	0	1	0	0	16	84	0 = dor pre-launch
21536	SH:24	2	3	Female	other	White/ White British	27	0	0	0	0	0	0	42	84	0 = dor pre-launch
21555	SH:24	2	8	Male	other	Mixed/ Multiple ethnicity	26	1	1	1	0	0	0	42	84	0 = dor pre-launch
21560	SH:24	2	2	Male	msm	Asian/ Asian British	23	0	0	0	0	0	0	42	84	0 = dor pre-launch
21561	Control	3	5	Female	other	White/ White British	25	0	0	0	0	0	0	42	84	1 = dor post-launch
21573	SH:24	3	5	Male	msm	Asian/ Asian British	22	1	0	0	0	0	0	42	84	1 = dor post-launch
21579	Control	2	3	Female	other	White/ White British	27	1	0	0						0 = dor pre-launch
21586	SH:24	2	1	Male	other	Black/ Black British	17	0	0	0	0	0	0	42	84	1 = dor post-launch
21590	SH:24	4	7	Male	msm	White/ White British	29	1	0	0	1	0	0	28	84	0 = dor pre-launch
21596	SH:24	3	5	Female	other	White/ White British	20	0	0	0	0	0	0	42	84	1 = dor post-launch
21609	SH:24	2	6	Female	other	White/ White British	23	1	0	0	1	0	0	29	84	1 = dor post-launch
21612	Control	3	7	Male	other	White/ White British	25	0	0	0	0	0	0	42	84	1 = dor post-launch
21616	SH:24	3	6	Female	other	White/ White British	28	1	0	0	1	0	0	17	84	1 = dor post-launch
21619	SH:24	2	4	Female	other	White/ White British	24	0	0	0	0	0	0	42	84	1 = dor post-launch
21641	Control	5	5	Female	other	White/ White British	28	1	0	0	1	0	0	29	84	1 = dor post-launch
21642	SH:24	1	10+	Male	msm	White/ White British	27	1	1		0	0	0	42	84	1 = dor post-launch
21647	Control	2	2	Female	other	White/ White British	28	1	0	0	1	0	0	8	84	1 = dor post-launch
21654	SH:24	3	1	Female	other	White/ White British	24	1	0	0	0	0	0	42	84	0 = dor pre-launch
21663	Control	2	1	Female	other	White/ White British	23	0	0	0	0	0	0	42	84	0 = dor pre-launch
21667	Control	3	4	Female	other	Mixed/ Multiple ethnicity	21	1	0	0						0 = dor pre-launch
21668	Control	3	2	Male	msm	White/ White British	23	0	0	0	0	0	0	42	84	0 = dor pre-launch
21672	SH:24	5	5	Female	other	White/ White British	23	1	0	0	0	0	0	42	84	0 = dor pre-launch
21685	Control	3	4	Male	other	Black/ Black British	27	0	0	0	0	0	0	42	84	0 = dor pre-launch
21697	SH:24	4	10+	Male	msm	White/ White British	23	0	0	0	0	0	0	42	84	1 = dor post-launch
21716	SH:24	3	1	Female	other	Asian/ Asian British	23	0	0	0	1	0	0	17	84	1 = dor post-launch
21717	Control	3	3	Male	other	Black/ Black British	19									1 = dor post-launch
21721	Control	3	1	Male	other	White/ White British	20	1	0	0						0 = dor pre-launch
21724	SH:24	3	1	Female	other	White/ White British	23	1	0	0	1	0	0	14	84	0 = dor pre-launch
21726	SH:24	4	1	Female	other	Mixed/ Multiple ethnicity	22	1	0	0	1	0	0	5	84	1 = dor post-launch
21730	SH:24	3	2	Female	other	White/ White British	18	0	0	0	0	0	0	42	84	0 = dor pre-launch
21732	Control	3	1	Female	other	White/ White British	21	0	0	0	0	0	0	42	84	0 = dor pre-launch
21733	Control	6	1	Female	other	White/ White British	28	1	0	0	1	0	0	8	84	0 = dor pre-launch
21738	SH:24	5	2	Male	other	White/ White British	24	1	0	0	1	0	0	21	84	0 = dor pre-launch
21741	Control	2	2	Female	other	White/ White British	20	1	0	0	1	0	0	7	84	0 = dor pre-launch
21753	SH:24	5	6	Female	other	White/ White British	19	1	0	0	1	0	0	10	84	0 = dor pre-launch
21760	SH:24	8	4	Female	other	White/ White British	29	1	0	0	1	0	0	14	84	0 = dor pre-launch
21765	SH:24	3	6	Female	other	White/ White British	21	1	0	0	1	0	0	7	84	1 = dor post-launch
21766	SH:24	4	4	Female	other	White/ White British	23	1	0	0	0	0	0	42	84	1 = dor post-launch
21767	SH:24	5	1	Male	other	Black/ Black British	17	1	0	0	0	0	0	42	84	0 = dor pre-launch
21773	Control	1	5	Male	msm	White/ White British	23	0	0	0	0	0	0	42	84	1 = dor post-launch
21775	Control	5	4	Female	other	White/ White British	24	1	0	0	1	0	0	29	84	1 = dor post-launch
21781	Control	2	3	Female	other	White/ White British	28	0	0	0	0	0	0	42	84	0 = dor pre-launch
21785	SH:24	5	3	Female	other	White/ White British	24									1 = dor post-launch
21789	SH:24	2	1	Female	other	Asian/ Asian British	23	1	0	0	1	0	0	8	84	0 = dor pre-launch
21795	Control	2	1	Male	other	White/ White British	20	0	0	0	0	0	0	42	84	0 = dor pre-launch
21800	Control	3	3	Male	other	White/ White British	23	0	0	0	0	0	0	42	84	1 = dor post-launch
21802	Control	5	8	Male	msm	White/ White British	23	0	0	0	0	0	0	42	84	1 = dor post-launch
21804	SH:24	2	3	Female	other	White/ White British	19	1	0	0	0	0	0	42	84	0 = dor pre-launch
21818	SH:24	2	1	Female	other	Mixed/ Multiple ethnicity	16	0	0	0	0	0	0	42	84	1 = dor post-launch
21820	Control	4	3	Female	other	White/ White British	24	0	0	0	0	0	0	42	84	0 = dor pre-launch
21835	Control	2	1	Female	other	Mixed/ Multiple ethnicity	21	0	0	0	0	0	0	42	84	0 = dor pre-launch
21842	Control	5	4	Female	other	Mixed/ Multiple ethnicity	29	1	0	0	0	0	0	42	84	0 = dor pre-launch
21844	Control	4	2	Female	other	Mixed/ Multiple ethnicity	20	1	0	0						0 = dor pre-launch
21878	SH:24	4	6	Male	other	White/ White British	29	0	0	0	0	0	0	42	84	0 = dor pre-launch
21881	SH:24	5	4	Male	other	White/ White British	19	0	0	0	0	0	0	42	84	1 = dor post-launch
21882	SH:24	2	1	Male	msm	White/ White British	22	1	0	0	1	0	0	7	84	0 = dor pre-launch
21897	Control	2	3	Female	other	White/ White British	30	0	0	0	0	0	0	42	84	0 = dor pre-launch
21902	SH:24	3	1	Female	other	Asian/ Asian British	22	1	0	0	1	0	0	6	84	1 = dor post-launch
21905	Control	4	10+	Male	other	Mixed/ Multiple ethnicity	29	0	0	0	0	0	0	42	84	1 = dor post-launch
21909	SH:24	3	10+	Male	other	White/ White British	27	1	0	0	0	0	0	42	84	1 = dor post-launch
21915	Control	1	2	Male	other	White/ White British	28	0	0	0	0	0	0	42	84	1 = dor post-launch
21916	SH:24	2	6	Female	other	White/ White British	19	1	0	0	1	0	0	8	84	1 = dor post-launch
21923	SH:24	5	1	Female	other	White/ White British	20	1	0	0	1	0	0	9	84	1 = dor post-launch
21929	SH:24	4	2	Female	other	White/ White British	29	0	0	0	0	0	0	42	84	1 = dor post-launch
21930	SH:24	4	1	Male	msm	White/ White British	26	1	0	0	0	0	0	42	84	1 = dor post-launch
21932	SH:24	5	3	Female	other	White/ White British	19	1	0	0	1	0	0	21	84	0 = dor pre-launch
21937	SH:24	4	1	Female	other	White/ White British	26	0	0	0	0	0	0	42	84	1 = dor post-launch
21941	Control	5	7	Female	other	Mixed/ Multiple ethnicity	22	1	0	0	0	0	0	42	84	1 = dor post-launch
21944	Control	4	8	Male	msm	White/ White British	28	0	0	0	0	0	0	42	84	1 = dor post-launch
21952	SH:24	3	1	Male	other	White/ White British	28	0	0	0	0	0	0	42	84	1 = dor post-launch
21953	SH:24	3	5	Female	other	White/ White British	27	1	0	0	0	0	0	42	84	0 = dor pre-launch
21954	Control	6	6	Female	other	White/ White British	18	1	0	0	0	0	0	42	84	1 = dor post-launch
21956	Control	2	10+	Male	msm	White/ White British	26	1	0	0	0	0	0	42	84	1 = dor post-launch
21963	SH:24	6	2	Female	other	White/ White British	18	0	0	0	0	0	0	42	84	0 = dor pre-launch
21980	SH:24	2	10+	Male	msm	White/ White British	18	1	0	0	1	0	0	19	84	1 = dor post-launch
21982	Control	2	3	Female	other	Mixed/ Multiple ethnicity	20	1	1	0						0 = dor pre-launch
21988	SH:24	2	1	Female	other	White/ White British	23	1	0	0	0	0	0	42	84	0 = dor pre-launch
21995	SH:24	4	5	Female	other	White/ White British	26	1	0	0	1	0	0	7	84	1 = dor post-launch
21996	SH:24	3	9	Female	other	White/ White British	26	1	0	0	0	0	0	42	84	0 = dor pre-launch
21997	Control	2	1	Female	other	White/ White British	21	0	0	0	0	0	0	42	84	1 = dor post-launch
22008	SH:24	2	2	Male	other	Black/ Black British	19	0	0	0	0	0	0	42	84	1 = dor post-launch
22009	Control	3	7	Male	msm	White/ White British	27	0	0	0	0	0	0	42	84	0 = dor pre-launch
22017	Control	3	10+	Female	other	White/ White British	24	1	0	0	1	0	0	7	84	1 = dor post-launch
22019	SH:24	3	2	Female	other	Mixed/ Multiple ethnicity	20	1	0	0	1	0	0	5	84	0 = dor pre-launch
22022	SH:24	4	10+	Female	other	White/ White British	25	0	0	0	1	0	0	38	84	1 = dor post-launch
22023	SH:24	2	2	Female	other	White/ White British	19	1	0	0	1	0	0	7	84	1 = dor post-launch
22032	Control	3	2	Male	msm	Mixed/ Multiple ethnicity	22	0	0	0	0	0	0	42	84	1 = dor post-launch
22040	Control	3	6	Female	other	Mixed/ Multiple ethnicity	19	1	0	0	1	0	0	29	84	0 = dor pre-launch
22057	SH:24	3	6	Male	msm	White/ White British	23	1	0	0	1	0	0	27	84	1 = dor post-launch
22064	SH:24	5	3	Female	other	White/ White British	25	1	0	0	1	0	0	28	84	0 = dor pre-launch
22074	Control	2	4	Male	other	White/ White British	21	1	0	0						1 = dor post-launch
22086	Control	3	1	Male	other	Mixed/ Multiple ethnicity	17									0 = dor pre-launch
22091	SH:24	4	1	Female	other	White/ White British	17	1	0	0						1 = dor post-launch
22099	SH:24	4	10+	Male	other	White/ White British	22	0	0	0	0	0	0	42	84	1 = dor post-launch
22104	Control	5	2	Female	other	Asian/ Asian British	27	1	0	0	0	0	0	42	84	0 = dor pre-launch
22105	SH:24	3	4	Male	99	Black/ Black British	26	1	0	0	0	0	0	42	84	0 = dor pre-launch
22109	Control	5	2	Female	other	Asian/ Asian British	19	0	0	0	0	0	0	42	84	0 = dor pre-launch
22122	Control	4	3	Male	other	White/ White British	22	1	0	0	0	0	0	42	84	0 = dor pre-launch
22123	SH:24	3	1	Female	other	Black/ Black British	26	1	0	0	1	0	0	8	84	1 = dor post-launch
22125	SH:24	4	2	Female	other	Asian/ Asian British	20	0	0	0	0	0	0	42	84	0 = dor pre-launch
22127	SH:24	6	8	Female	other	White/ White British	20				1	0	0	31	84	1 = dor post-launch
22134	Control	4	1	Female	other	White/ White British	17	0	0	0	0	0	0	42	84	1 = dor post-launch
22135	SH:24	3	4	Female	other	White/ White British	27	0	0	0	1	0	0	2	84	1 = dor post-launch
22140	SH:24	6	1	Female	other	White/ White British	16	0	0	0	1	0	0	7	84	0 = dor pre-launch
22167	Control	3	1	Male	msm	White/ White British	19	0	0	0	0	0	0	42	84	0 = dor pre-launch
22169	SH:24	6	4	Female	other	White/ White British	26	1	0	0	1	0	0	7	84	1 = dor post-launch
22177	Control	2	8	Male	other	White/ White British	25	1	0	0	1	0	0	19	84	1 = dor post-launch
22178	Control	6	1	Male	other	Asian/ Asian British	18	0	0	0	0	0	0	42	84	0 = dor pre-launch
22180	Control	3	1	Female	other	White/ White British	24	0	0	0	0	0	0	42	84	0 = dor pre-launch
22190	SH:24	3	1	Female	other	White/ White British	19	1	0	0	0	0	0	42	84	1 = dor post-launch
22192	Control	2	4	Female	other	White/ White British	28	1	0	0						1 = dor post-launch
22207	SH:24	3	5	Male	msm	White/ White British	21	1	0	0	1	0	0	42	84	1 = dor post-launch
22210	SH:24	2	3	Female	other	White/ White British	21									1 = dor post-launch
22214	Control	5	3	Female	other	White/ White British	24	1	0	0						1 = dor post-launch
22218	SH:24	2	10+	Female	other	White/ White British	20	1	0	0	0	0	0	42	84	0 = dor pre-launch
22225	Control	2	10+	Male	msm	Mixed/ Multiple ethnicity	28	1	1	1	0	0	0	42	84	0 = dor pre-launch
22228	SH:24	3	6	Male	msm	White/ White British	28	1	0	0	1	0	0	28	84	0 = dor pre-launch
22229	SH:24	4	2	Female	other	White/ White British	19	0	0	0	0	0	0	42	84	0 = dor pre-launch
22242	Control	2	4	Female	other	Black/ Black British	29	1	0	0	0	0	0	42	84	0 = dor pre-launch
22243	Control	1	2	Female	other	Black/ Black British	28	1	0	0	0	0	0	42	84	1 = dor post-launch
22247	SH:24	3	1	Female	other	Asian/ Asian British	22	1	0	0	1	0	0	24	84	1 = dor post-launch
22258	SH:24	4	1	Female	other	White/ White British	21	1	0	0	1	0	0	8	84	0 = dor pre-launch
22269	SH:24	2	3	Male	other	Mixed/ Multiple ethnicity	21	0	0	0	0	0	0	42	84	0 = dor pre-launch
22272	SH:24	5	10+	Female	other	White/ White British	19	1	0	0	0	0	0	42	84	0 = dor pre-launch
22284	Control	1	3	Male	other	White/ White British	29	0	0	0	0	0	0	42	84	0 = dor pre-launch
22288	Control	4	2	Male	other	White/ White British	20	0	0	0	0	0	0	42	84	0 = dor pre-launch
22290	Control	3	6	Female	other	White/ White British	18	0	0	0	0	0	0	42	84	1 = dor post-launch
22297	Control	3	1	Male	other	Mixed/ Multiple ethnicity	28	0	0	0	0	0	0	42	84	0 = dor pre-launch
22300	Control	3	7	Male	other	White/ White British	20	1	0	0	0	0	0	42	84	1 = dor post-launch
22319	Control	4	7	Male	msm	Mixed/ Multiple ethnicity	28	1	0	0	0	0	0	42	84	0 = dor pre-launch
22320	SH:24	3	6	Female	other	White/ White British	22	0	0	0	0	0	0	42	84	1 = dor post-launch
22333	SH:24	3	1	Male	other	Mixed/ Multiple ethnicity	19	1	0	0	0	0	0	42	84	0 = dor pre-launch
22334	SH:24	3	2	Female	other	White/ White British	27	0	0	0	0	0	0	42	84	0 = dor pre-launch
22341	Control	2	9	Female	other	White/ White British	25	0	0	0	0	0	0	42	84	0 = dor pre-launch
22361	Control	5	1	Male	99	White/ White British	19	0	0	0	0	0	0	42	84	1 = dor post-launch
22367	SH:24	4	4	Male	msm	White/ White British	24	1	0	0	1	0	0	7	84	1 = dor post-launch
22371	SH:24	4	1	Female	other	White/ White British	22	1	0	0	1	0	0	17	84	1 = dor post-launch
22376	Control	4	3	Female	other	White/ White British	26	0	0	0	0	0	0	42	84	1 = dor post-launch
22379	Control	5	2	Male	other	White/ White British	19	0	0	0	0	0	0	42	84	0 = dor pre-launch
22391	Control	9	5	Female	other	White/ White British	23	0	0	0	0	0	0	42	84	0 = dor pre-launch
22393	Control	4	3	Female	other	Mixed/ Multiple ethnicity	27									1 = dor post-launch
22395	Control	4	1	Male	other	Black/ Black British	20									0 = dor pre-launch
22398	SH:24	5	3	Female	other	White/ White British	25	1	0	0	1	0	0	7	84	0 = dor pre-launch
22408	SH:24	2	1	Male	other	Black/ Black British	16	0	0	0	0	0	0	42	84	1 = dor post-launch
22415	SH:24	3	1	Female	other	Mixed/ Multiple ethnicity	27	1	0	0	1	0	0	12	84	1 = dor post-launch
22419	SH:24	2	2	Female	other	White/ White British	19	1	0	0	0	0	0	42	84	0 = dor pre-launch
22430	Control	3	2	Female	other	White/ White British	21	1	0	0	0	0	0	42	84	1 = dor post-launch
22431	SH:24	3	2	Female	other	White/ White British	25	1	0	0	1	0	0	5	84	0 = dor pre-launch
22437	SH:24	5	2	Female	other	White/ White British	18	1	0	0	1	0	0	6	84	1 = dor post-launch
22440	SH:24	3	1	Female	other	White/ White British	20	1	0	0	1	0	0	17	84	1 = dor post-launch
22445	SH:24	6	10+	Male	msm	White/ White British	27	1	0	0	0	0	0	42	84	1 = dor post-launch
22449	SH:24	4	2	Female	other	White/ White British	21	1	1	1	0	0	0	42	84	1 = dor post-launch
22450	SH:24	2	1	Female	other	Asian/ Asian British	25	0	0	0	0	0	0	42	84	1 = dor post-launch
22451	SH:24	6	7	Female	other	White/ White British	25	1	0	0	1	0	0	16	84	1 = dor post-launch
22458	SH:24	3	2	Male	other	Mixed/ Multiple ethnicity	20	0	0	0	0	0	0	42	84	1 = dor post-launch
22465	Control	3	2	Female	other	Black/ Black British	20	0	0	0	0	0	0	42	84	1 = dor post-launch
22470	Control	2	2	Male	other	White/ White British	25	0	0	0	0	0	0	42	84	1 = dor post-launch
22474	SH:24	3	2	Male	msm	White/ White British	24	1	0	0	1	0	0	8	84	1 = dor post-launch
22475	Control	4	2	Female	other	White/ White British	19	1	0	0	0	0	0	42	84	0 = dor pre-launch
22479	Control	3	2	Female	other	White/ White British	25									1 = dor post-launch
22481	SH:24	3	1	Female	other	Mixed/ Multiple ethnicity	23	1	0	0	1	0	0	38	84	1 = dor post-launch
22490	SH:24	3	1	Female	other	White/ White British	26	1	0	0	1	0	0	10	84	1 = dor post-launch
22491	Control	5	3	Female	other	Black/ Black British	16	0	0	0	0	0	0	42	84	0 = dor pre-launch
22498	Control	3	3	Male	other	White/ White British	20	0	0	0	0	0	0	42	84	0 = dor pre-launch
22501	Control	4	1	Female	other	Mixed/ Multiple ethnicity	19	0	0	0	0	0	0	42	84	0 = dor pre-launch
22505	SH:24	1	1	Male	other	White/ White British	26	1	0	0	1	0	0	39	84	1 = dor post-launch
22508	SH:24	2	3	Male	other	White/ White British	26	1	0	0	1	0	0	12	84	0 = dor pre-launch
22509	Control	7	2	Male	other	White/ White British	29	0	0	0	0	0	0	42	84	0 = dor pre-launch
22512	SH:24	2	4	Male	other	Mixed/ Multiple ethnicity	28	1	1	1	0	0	0	42	84	1 = dor post-launch
22514	Control	3	5	Female	other	White/ White British	22	1	0	0	0	0	0	42	84	0 = dor pre-launch
22517	Control	6	2	Female	other	White/ White British	26	1	0	0	0	0	0	42	84	1 = dor post-launch
22522	Control	5	6	Male	msm	Black/ Black British	19	1	0	0	0	0	0	42	84	0 = dor pre-launch
22526	Control	2	4	Female	other	White/ White British	24	0	0	0	0	0	0	42	84	1 = dor post-launch
22527	SH:24	5	1	Female	other	Mixed/ Multiple ethnicity	21	1	0	0	0	0	0	42	84	1 = dor post-launch
22529	SH:24	4	3	Female	other	White/ White British	25	1	0	0	1	0	0	28	84	0 = dor pre-launch
22533	SH:24	3	5	Male	msm	White/ White British	19	1	0	0	1	0	0	31	84	1 = dor post-launch
22538	Control	4	10+	Male	other	White/ White British	25	0	0	0	0	0	0	42	84	1 = dor post-launch
22541	SH:24	2	3	Female	other	Mixed/ Multiple ethnicity	18	1	0	0	0	0	0	42	84	1 = dor post-launch
22543	Control	8	7	Female	other	White/ White British	20	0	0	0	0	0	0	42	84	1 = dor post-launch
22544	SH:24	4	2	Female	other	White/ White British	26	1	0	0	1	0	0	9	84	1 = dor post-launch
22548	Control	3	3	Male	other	White/ White British	21									0 = dor pre-launch
22556	Control	2	1	Female	other	Black/ Black British	23	1	0	0						1 = dor post-launch
22562	SH:24	4	5	Male	other	White/ White British	20	1	0	0	1	0	0	23	84	0 = dor pre-launch
22564	SH:24	4	10+	Male	msm	White/ White British	22									0 = dor pre-launch
22565	SH:24	2	2	Female	other	White/ White British	23	0	0	0	0	0	0	42	84	1 = dor post-launch
22578	Control	2	2	Female	other	White/ White British	22	0	0	0	0	0	0	42	84	1 = dor post-launch
22579	SH:24	2	1	Male	other	White/ White British	19	1	0	0	1	0	0	10	84	0 = dor pre-launch
22583	Control	2	1	Female	other	White/ White British	25	1	0	0	0	0	0	42	84	1 = dor post-launch
22597	Control	4	3	Male	other	Asian/ Asian British	28	0	0	0	0	0	0	42	84	1 = dor post-launch
22598	SH:24	2	3	Female	other	White/ White British	30	0	0	0	0	0	0	42	84	1 = dor post-launch
22603	Control	5	3	Female	other	Black/ Black British	21	1	0	0						0 = dor pre-launch
22605	Control	3	10+	Female	other	White/ White British	21	1	0	0	0	0	0	42	84	0 = dor pre-launch
22606	SH:24	4	2	Female	other	Asian/ Asian British	22	0	0	0	0	0	0	42	84	0 = dor pre-launch
22613	Control	5	1	Male	other	Asian/ Asian British	19	0	0	0	0	0	0	42	84	0 = dor pre-launch
22618	SH:24	2	1	Male	other	Black/ Black British	28	1	0	0	1	0	0	7	84	1 = dor post-launch
22636	Control	4	6	Female	other	White/ White British	22	1	0	0	0	0	0	42	84	1 = dor post-launch
22646	Control	2	1	Female	other	White/ White British	18	1	1	1	0	0	0	42	84	1 = dor post-launch
22654	Control	4	1	Female	other	White/ White British	20	0	0	0	0	0	0	42	84	0 = dor pre-launch
22664	Control	3	1	Female	other	White/ White British	26	1	0	0	1	0	0	9	84	0 = dor pre-launch
22668	SH:24	6	2	Male	other	White/ White British	28	1	0	0	1	0	0	35	84	1 = dor post-launch
22676	SH:24	3	3	Female	other	White/ White British	24	1	0	0	1	0	0	18	84	1 = dor post-launch
22680	SH:24	6	4	Male	other	Mixed/ Multiple ethnicity	20									0 = dor pre-launch
22682	SH:24	3	1	Female	other	Black/ Black British	25	1	1	1	1	1	1	11	12	0 = dor pre-launch
22689	Control	5	1	Male	other	White/ White British	19	0	0	0	0	0	0	42	84	0 = dor pre-launch
22694	SH:24	3	5	Female	other	White/ White British	25	1	0	0	1	0	0	10	84	1 = dor post-launch
22701	Control	5	1	Female	other	White/ White British	25	1	0	0	1	0	0	41	84	0 = dor pre-launch
22704	SH:24	3	3	Female	other	White/ White British	18	0	0	0	0	0	0	42	84	0 = dor pre-launch
22706	SH:24	3	3	Female	other	White/ White British	25	1	0	0	1	0	0	20	84	1 = dor post-launch
22711	SH:24	2	6	Female	other	White/ White British	24	1	0	0	1	0	0	6	84	1 = dor post-launch
22722	SH:24	5	4	Male	other	White/ White British	22	0	0	0	0	0	0	42	84	1 = dor post-launch
22735	Control	3	1	Female	other	White/ White British	27	0	0	0	0	0	0	42	84	0 = dor pre-launch
22744	SH:24	4	1	Female	other	White/ White British	28	1	0	0	1	0	0	10	84	0 = dor pre-launch
22749	SH:24	4	2	Female	other	White/ White British	26	1	0	0	1	0	0	8	84	0 = dor pre-launch
22752	SH:24	4	5	Male	msm	White/ White British	18	1	0	0	1	1	1	9	14	0 = dor pre-launch
22755	Control	2	1	Female	other	White/ White British	19									0 = dor pre-launch
22758	SH:24	4	3	Female	other	White/ White British	25	1	0	0	1	0	0	23	84	1 = dor post-launch
22764	Control	3	1	Male	other	White/ White British	18	0	0	0	0	0	0	42	84	0 = dor pre-launch
22766	Control	5	1	Female	other	White/ White British	18	1	0	0	0	0	0	42	84	0 = dor pre-launch
22767	SH:24	2	5	Male	msm	Asian/ Asian British	28	0	0	0	0	0	0	42	84	1 = dor post-launch
22779	Control	5	1	Male	msm	White/ White British	28	0	0	0	0	0	0	42	84	1 = dor post-launch
22787	SH:24	2	10+	Male	other	White/ White British	21	1	0	0	0	0	0	42	84	0 = dor pre-launch
22797	Control	4	1	Male	other	White/ White British	18	0	0	0	0	0	0	42	84	0 = dor pre-launch
22804	Control	5	2	Female	other	White/ White British	26	1	0	0	0	0	0	42	84	1 = dor post-launch
22806	SH:24	3	7	Male	other	Black/ Black British	29									0 = dor pre-launch
22814	SH:24	3	4	Female	other	Asian/ Asian British	20	1	0	0	0	0	0	42	84	0 = dor pre-launch
22822	Control	4	1	Female	other	White/ White British	28	1	0	0	1	0	0	10	84	0 = dor pre-launch
22823	SH:24	4	4	Male	other	White/ White British	26	1	0	0	0	0	0	42	84	0 = dor pre-launch
22825	Control	6	6	Male	msm	White/ White British	26	1	0	0	1	1	1	14	13	0 = dor pre-launch
22828	SH:24	4	1	Female	other	White/ White British	24	1	0	0	1	0	0	5	84	1 = dor post-launch
22829	Control	7	1	Female	other	White/ White British	28	0	0	0	0	0	0	42	84	1 = dor post-launch
22830	Control	4	1	Male	other	White/ White British	23									1 = dor post-launch
22834	Control	4	2	Female	other	White/ White British	19	0	0	0	0	0	0	42	84	1 = dor post-launch
22836	SH:24	4	1	Female	other	White/ White British	18	1	0	0	1	0	0	7	84	0 = dor pre-launch
22849	SH:24	5	5	Female	other	White/ White British	21	0	0	0	0	0	0	42	84	0 = dor pre-launch
22850	Control	2	1	Female	other	White/ White British	28	0	0	0	0	0	0	42	84	0 = dor pre-launch
22859	Control	2	3	Female	other	White/ White British	20	1	0	0	0	0	0	42	84	0 = dor pre-launch
22860	SH:24	3	3	Female	other	White/ White British	21									1 = dor post-launch
22864	Control	3	6	Male	msm	White/ White British	29									0 = dor pre-launch
22870	Control	3	5	Female	other	White/ White British	24	1	0	0	1	0	0	7	84	1 = dor post-launch
22877	Control	3	1	Female	other	White/ White British	23									0 = dor pre-launch
22881	SH:24	3	10+	Male	other	Asian/ Asian British	20	1	0	0	0	0	0	42	84	0 = dor pre-launch
22887	SH:24	6	5	Female	other	White/ White British	28	1	0	0	1	0	0	6	84	1 = dor post-launch
22890	Control	3	2	Male	other	White/ White British	27	1	0	0	0	0	0	42	84	1 = dor post-launch
22897	SH:24	1	5	Female	other	Mixed/ Multiple ethnicity	24	0	0	0	0	0	0	42	84	0 = dor pre-launch
22912	Control	3	10+	Male	other	White/ White British	29	0	0	0	0	0	0	42	84	0 = dor pre-launch
22916	Control	1	3	Female	other	White/ White British	19	0	0	0	0	0	0	42	84	1 = dor post-launch
22920	SH:24	4	2	Female	other	White/ White British	27	0	0	0	0	0	0	42	84	1 = dor post-launch
22928	SH:24	4	7	Female	other	White/ White British	18	1	0	0						0 = dor pre-launch
22930	Control	3	5	Female	other	Black/ Black British	22	1	0	0						1 = dor post-launch
22931	Control	3	3	Female	other	Mixed/ Multiple ethnicity	29	1	0	0	0	0	0	42	84	1 = dor post-launch
22938	Control	4	2	Female	other	White/ White British	23	1	0	0	0	0	0	42	84	1 = dor post-launch
22942	Control	5	10+	Male	msm	White/ White British	28	0	0	0	0	0	0	42	84	1 = dor post-launch
22951	SH:24	2	1	Male	other	Black/ Black British	21	1	1	1	0	0	0	42	84	1 = dor post-launch
22963	SH:24	2	7	Male	msm	White/ White British	24	1	0	0	1	0	0	32	84	1 = dor post-launch
22968	Control	5	5	Female	other	White/ White British	22	0	0	0	0	0	0	42	84	0 = dor pre-launch
22969	Control	4	1	Female	other	White/ White British	25	0	0	0	0	0	0	42	84	0 = dor pre-launch
22972	Control	3	10+	Female	other	White/ White British	28									1 = dor post-launch
22973	SH:24	2	9	Male	msm	White/ White British	20									0 = dor pre-launch
22979	Control	4	9	Female	other	White/ White British	19	1	0	0	0	0	0	42	84	0 = dor pre-launch
22985	SH:24	4	4	Female	other	White/ White British	25									1 = dor post-launch
22991	SH:24	3	6	Female	other	White/ White British	27	0	0	0	0	0	0	42	84	1 = dor post-launch
22993	Control	2	1	Male	other	White/ White British	29	0	0	0	0	0	0	42	84	0 = dor pre-launch
22994	SH:24	3	4	Male	other	Asian/ Asian British	20	0	0	0	0	0	0	42	84	0 = dor pre-launch
22996	SH:24	4	2	Female	other	White/ White British	28	1	0	0	1	0	0	8	84	1 = dor post-launch
23005	SH:24	3	4	Female	other	White/ White British	20	1	0	0	0	0	0	42	84	1 = dor post-launch
23011	SH:24	4	4	Male	other	White/ White British	20	0	0	0	0	0	0	42	84	0 = dor pre-launch
23013	Control	3	1	Female	other	Other	16									1 = dor post-launch
23016	Control	3	4	Female	other	Black/ Black British	21									1 = dor post-launch
23017	Control	2	7	Male	other	White/ White British	26	0	0	0	0	0	0	42	84	1 = dor post-launch
23031	Control	2	1	Female	other	Mixed/ Multiple ethnicity	18	0	0	0	0	0	0	42	84	0 = dor pre-launch
23032	Control	4	1	Female	other	White/ White British	18	0	0	0	0	0	0	42	84	0 = dor pre-launch
23034	Control	2	10+	Female	other	White/ White British	25	1	0	0	1	0	0	5	84	0 = dor pre-launch
23049	SH:24	4	4	Female	other	White/ White British	20	1	0	0	0	0	0	42	84	1 = dor post-launch
23050	Control	1	1	Male	other	White/ White British	24	1	0	0	1	0	0	10	84	1 = dor post-launch
23054	SH:24	3	3	Male	other	White/ White British	22	0	0	0	0	0	0	42	84	1 = dor post-launch
23055	SH:24	3	2	Female	other	White/ White British	26	1	0	0	1	0	0	8	84	0 = dor pre-launch
23059	SH:24	3	2	Male	msm	White/ White British	21	1	0	0	1	0	0	11	84	1 = dor post-launch
23064	Control	5	5	Female	other	White/ White British	27	1	0	0	1	0	0	1	84	1 = dor post-launch
23068	SH:24	3	2	Female	other	White/ White British	25	1	0	0	1	0	0	20	84	1 = dor post-launch
23069	SH:24	3	2	Male	other	White/ White British	25	0	0	0	0	0	0	42	84	1 = dor post-launch
23090	Control	1	4	Female	other	White/ White British	20	1	0	0	1	0	0	41	84	1 = dor post-launch
23092	Control	2	1	Female	other	White/ White British	20	1	0	0	1	0	0	4	84	0 = dor pre-launch
23096	Control	4	1	Female	other	White/ White British	20	1	0	0						0 = dor pre-launch
23099	Control	4	2	Female	other	Mixed/ Multiple ethnicity	20	0	0	0	0	0	0	42	84	0 = dor pre-launch
23105	Control	3	10+	Male	msm	Mixed/ Multiple ethnicity	27	0	0	0	0	0	0	42	84	1 = dor post-launch
23110	SH:24	4	3	Female	other	White/ White British	18	0	0	0	0	0	0	42	84	0 = dor pre-launch
23124	Control	3	3	Male	other	White/ White British	23	1	0	0	0	0	0	42	84	0 = dor pre-launch
23126	Control	4	7	Male	other	White/ White British	25	1	0	0	1	0	0	15	84	1 = dor post-launch
23128	SH:24	1	1	Male	msm	White/ White British	23	1	0	0	1	0	0	41	84	0 = dor pre-launch
23130	Control	2	4	Male	other	White/ White British	25	0	0	0	0	0	0	42	84	1 = dor post-launch
23131	SH:24	5	7	Male	other	White/ White British	25	1	0	0	1	0	0	9	84	1 = dor post-launch
23134	SH:24	5	1	Male	msm	White/ White British	19	1	1	1						0 = dor pre-launch
23136	Control	2	1	Male	other	White/ White British	24	1	0	0	1	0	0	22	84	1 = dor post-launch
23142	Control	4	10+	Male	msm	White/ White British	28	1	1		0	0	0	42	84	1 = dor post-launch
23152	Control	6	4	Female	other	White/ White British	27	1	0	0	0	0	0	42	84	1 = dor post-launch
23157	Control	4	1	Male	other	Mixed/ Multiple ethnicity	17	1	0	0	0	0	0	42	84	1 = dor post-launch
23159	Control	2	1	Female	other	White/ White British	29	0	0	0	0	0	0	42	84	1 = dor post-launch
23166	Control	4	2	Male	msm	White/ White British	21	0	0	0	0	0	0	42	84	0 = dor pre-launch
23168	SH:24	4	1	Female	other	White/ White British	21	0	0	0	0	0	0	42	84	0 = dor pre-launch
23170	SH:24	2	5	Male	other	Black/ Black British	25	1	0	0	1	0	0	18	84	0 = dor pre-launch
23174	Control	4	1	Female	other	White/ White British	28	0	0	0	0	0	0	42	84	1 = dor post-launch
23179	Control	6	1	Female	other	White/ White British	18	0	0	0	0	0	0	42	84	0 = dor pre-launch
23180	SH:24	4	1	Female	other	Asian/ Asian British	19	0	0	0	0	0	0	42	84	0 = dor pre-launch
23194	SH:24	3	4	Female	other	White/ White British	24	0	0	0	0	0	0	42	84	0 = dor pre-launch
23196	Control	5	2	Male	other	White/ White British	21									1 = dor post-launch
23205	SH:24	6	5	Male	other	White/ White British	25	1	0	0	1	0	0	10	84	1 = dor post-launch
23210	Control	5	5	Male	msm	White/ White British	23	1	0	0	1	0	0	42	84	1 = dor post-launch
23211	Control	4	2	Male	other	White/ White British	20	0	0	0	0	0	0	42	84	0 = dor pre-launch
23213	Control	3	10+	Male	msm	White/ White British	21	0	0	0	0	0	0	42	84	1 = dor post-launch
23215	Control	3	1	Female	other	White/ White British	23	1	0	0	0	0	0	42	84	1 = dor post-launch
23224	SH:24	5	3	Female	other	White/ White British	20	1	0	0	0	0	0	42	84	0 = dor pre-launch
23226	Control	2	1	Female	other	Other	28	0	0	0	0	0	0	42	84	0 = dor pre-launch
23228	SH:24	6	1	Female	other	White/ White British	26	1	1	1	1	1		20		1 = dor post-launch
23234	SH:24	2	10+	Male	msm	White/ White British	29	1	1	1	1	1	1	19	21	1 = dor post-launch
23237	SH:24	2	1	Female	other	White/ White British	20	0	0	0	0	0	0	42	84	0 = dor pre-launch
23239	Control	1	1	Male	other	Mixed/ Multiple ethnicity	18	0	0	0	1	0	0	7	84	0 = dor pre-launch
23242	SH:24	5	10+	Male	msm	White/ White British	27									1 = dor post-launch
23247	SH:24	5	9	Female	other	White/ White British	26	1	0	0	0	0	0	42	84	1 = dor post-launch
23250	SH:24	6	1	Female	other	White/ White British	18	1	0	0	1	0	0	7	84	0 = dor pre-launch
23258	Control	4	5	Male	msm	White/ White British	18	1	0	0	1	0	0	18	84	0 = dor pre-launch
23271	SH:24	3	3	Female	other	White/ White British	18	0	0	0	1	0	0	26	84	1 = dor post-launch
23272	Control	3	1	Female	other	White/ White British	25	0	0	0	0	0	0	42	84	0 = dor pre-launch
23277	Control	4	4	Female	other	Mixed/ Multiple ethnicity	26	1	0	0						1 = dor post-launch
23290	Control	6	2	Female	other	White/ White British	18	1	0	0	0	0	0	42	84	0 = dor pre-launch
23293	Control	4	3	Male	other	White/ White British	20	0	0	0	0	0	0	42	84	1 = dor post-launch
23305	SH:24	5	1	Male	other	White/ White British	25	1	0	0	0	0	0	42	84	1 = dor post-launch
23307	Control	4	5	Female	other	White/ White British	23	1	0	0						1 = dor post-launch
23308	SH:24	1	2	Female	other	Asian/ Asian British	22	1	0	0	0	0	0	42	84	0 = dor pre-launch
23315	Control	6	1	Female	other	White/ White British	20	0	0	0	0	0	0	42	84	0 = dor pre-launch
23317	Control	3	3	Male	msm	Asian/ Asian British	19	1	0	0	1	0	0	21	84	0 = dor pre-launch
23318	SH:24	4	5	Female	other	White/ White British	24	0	0	0	0	0	0	42	84	1 = dor post-launch
23319	Control	2	4	Female	other	White/ White British	19	1	0	0						0 = dor pre-launch
23341	SH:24	4	1	Female	other	Mixed/ Multiple ethnicity	19	0	0	0	0	0	0	42	84	0 = dor pre-launch
23347	Control	5	10+	Male	99	White/ White British	29	0	0	0	0	0	0	42	84	1 = dor post-launch
23348	SH:24	5	1	Female	other	Mixed/ Multiple ethnicity	30	0	0	0	0	0	0	42	84	1 = dor post-launch
23351	SH:24	3	1	Female	other	Black/ Black British	16	1	0	0	0	0	0	42	84	0 = dor pre-launch
23372	Control	2	3	Male	other	Mixed/ Multiple ethnicity	25									0 = dor pre-launch
23374	Control	2	1	Female	other	Mixed/ Multiple ethnicity	20	0	0	0	0	0	0	42	84	0 = dor pre-launch
23397	Control	2	4	Male	other	White/ White British	18	0	0	0	0	0	0	42	84	0 = dor pre-launch
23399	Control	5	4	Female	other	White/ White British	24	1	0	0	0	0	0	42	84	1 = dor post-launch
23405	SH:24	6	2	Female	other	White/ White British	29	1	0	0	0	0	0	42	84	0 = dor pre-launch
23407	Control	4	2	Female	other	White/ White British	29	0	0	0	0	0	0	42	84	0 = dor pre-launch
23416	Control	2	1	Male	other	White/ White British	25	0	0	0	0	0	0	42	84	0 = dor pre-launch
23420	Control	4	1	Female	other	Mixed/ Multiple ethnicity	22	0	0	0	0	0	0	42	84	1 = dor post-launch
23422	SH:24	2	1	Male	other	White/ White British	21	1	0	0	1	0	0	8	84	1 = dor post-launch
23424	Control	5	5	Male	other	White/ White British	21	0	0	0	0	0	0	42	84	0 = dor pre-launch
23425	SH:24	6	6	Female	other	White/ White British	25	1	0	0	1	0	0	9	84	1 = dor post-launch
23427	Control	2	1	Female	other	White/ White British	29	0	0	0	0	0	0	42	84	1 = dor post-launch
23430	SH:24	3	5	Female	other	White/ White British	19	1	0	0	1	0	0	14	84	0 = dor pre-launch
23435	SH:24	4	10+	Female	other	Asian/ Asian British	19	1	0	0	1	0	0	17	84	1 = dor post-launch
23437	SH:24	3	10+	Male	msm	White/ White British	26	1	0	0	1	0	0	2	84	0 = dor pre-launch
23438	SH:24	3	1	Female	other	Mixed/ Multiple ethnicity	19	0	0	0	0	0	0	42	84	1 = dor post-launch
23440	SH:24	2	1	Female	other	Asian/ Asian British	25	0	0	0	0	0	0	42	84	0 = dor pre-launch
23443	Control	3	5	Female	other	Mixed/ Multiple ethnicity	28	1	0	0	0	0	0	42	84	1 = dor post-launch
23445	SH:24	2	6	Male	msm	Black/ Black British	26	1	0	0	1	0	0	17	84	1 = dor post-launch
23453	Control	2	3	Male	other	White/ White British	20	0	0	0	0	0	0	42	84	1 = dor post-launch
23457	Control	3	10+	Male	msm	White/ White British	21	1	0	0	0	0	0	42	84	1 = dor post-launch
23458	SH:24	4	4	Female	other	Asian/ Asian British	18	0	0	0	0	0	0	42	84	0 = dor pre-launch
23460	SH:24	4	2	Female	other	White/ White British	29	1	0	0	1	0	0	21	84	1 = dor post-launch
23464	SH:24	5	3	Male	msm	White/ White British	21									0 = dor pre-launch
23471	Control	2	5	Male	other	Black/ Black British	19									0 = dor pre-launch
23472	Control	5	1	Male	other	White/ White British	28	0	0	0	0	0	0	42	84	0 = dor pre-launch
23474	Control	3	3	Male	msm	White/ White British	22	1	0	0	0	0	0	42	84	1 = dor post-launch
23495	Control	2	10+	Male	msm	White/ White British	24	1	1	1	1	0	0	2	84	1 = dor post-launch
23496	Control	3	5	Male	msm	Black/ Black British	26	0	0	0	0	0	0	42	84	1 = dor post-launch
23509	SH:24	2	2	Female	other	Black/ Black British	25	1	0	0	1	0	0	7	84	0 = dor pre-launch
23511	Control	6	7	Female	other	White/ White British	19									0 = dor pre-launch
23520	SH:24	2	1	Male	other	White/ White British	22	0	0	0	0	0	0	42	84	0 = dor pre-launch
23521	Control	4	1	Male	msm	White/ White British	21	0	0	0	0	0	0	42	84	0 = dor pre-launch
23531	SH:24	2	5	Male	other	White/ White British	29	1	0	0	1	0	0	14	84	0 = dor pre-launch
23534	Control	6	2	Female	other	White/ White British	20	0	0	0	0	0	0	42	84	0 = dor pre-launch
23536	SH:24	3	1	Female	other	White/ White British	26	1	0	0						0 = dor pre-launch
23545	SH:24	2	5	Male	other	Black/ Black British	20	0	0	0	0	0	0	42	84	1 = dor post-launch
23549	Control	2	3	Male	other	Black/ Black British	18	0	0	0	0	0	0	42	84	0 = dor pre-launch
23550	Control	3	1	Female	other	White/ White British	27	0	0	0	0	0	0	42	84	0 = dor pre-launch
23551	Control	4	3	Female	other	White/ White British	20	1	0	0	1	0	0	16	84	1 = dor post-launch
23552	SH:24	5	1	Female	other	White/ White British	20									0 = dor pre-launch
23554	SH:24	5	10+	Female	other	Mixed/ Multiple ethnicity	20	1	0	0	1	0	0	32	84	0 = dor pre-launch
23558	SH:24	3	1	Female	other	White/ White British	30	0	0	0	0	0	0	42	84	0 = dor pre-launch
23562	SH:24	5	10+	Male	msm	White/ White British	26	0	0	0	0	0	0	42	84	1 = dor post-launch
23569	SH:24	5	1	Male	other	White/ White British	19	0	0	0	0	0	0	42	84	0 = dor pre-launch
23572	SH:24	3	5	Female	other	White/ White British	20	0	0	0	0	0	0	42	84	1 = dor post-launch
23574	Control	3	3	Male	msm	White/ White British	26	0	0	0	0	0	0	42	84	1 = dor post-launch
23578	SH:24	3	1	Female	other	White/ White British	20	1	0	0	0	0	0	42	84	0 = dor pre-launch
23582	SH:24	2	10+	Male	msm	White/ White British	22	0	0	0	0	0	0	42	84	0 = dor pre-launch
23583	Control	5	3	Female	other	White/ White British	21	0	0	0	0	0	0	42	84	1 = dor post-launch
23584	Control	2	4	Female	other	White/ White British	19	0	0	0	0	0	0	42	84	0 = dor pre-launch
23586	Control	2	1	Female	other	White/ White British	19	0	0	0	0	0	0	42	84	0 = dor pre-launch
23587	Control	2	2	Female	other	Asian/ Asian British	20									1 = dor post-launch
23592	Control	2	4	Female	other	Mixed/ Multiple ethnicity	22	1	0	0	1	0	0	20	84	1 = dor post-launch
23594	SH:24	4	1	Female	other	White/ White British	18	0	0	0	0	0	0	42	84	0 = dor pre-launch
23598	SH:24	3	7	Male	other	White/ White British	19	1	0	0	1	0	0	7	84	1 = dor post-launch
23606	SH:24	4	1	Female	other	White/ White British	24	1	0	0	0	0	0	42	84	1 = dor post-launch
23611	SH:24	2	4	Male	msm	White/ White British	24	1	0	0	0	0	0	42	84	0 = dor pre-launch
23612	Control	3	2	Male	msm	White/ White British	24	1	0	0	1	0	0	7	84	1 = dor post-launch
23617	SH:24	1	3	Male	msm	White/ White British	21	1	0	0						1 = dor post-launch
23621	SH:24	2	6	Male	msm	White/ White British	20	1	0	0	0	0	0	42	84	1 = dor post-launch
23622	SH:24	4	1	Female	other	White/ White British	30	1	0	0	1	0	0	28	84	1 = dor post-launch
23625	Control	2	4	Male	msm	White/ White British	28									1 = dor post-launch
23627	Control	4	2	Female	other	White/ White British	18	1	0	0	0	0	0	42	84	0 = dor pre-launch
23638	SH:24	4	3	Female	other	White/ White British	19	1	1	1						0 = dor pre-launch
23645	Control	4	4	Female	other	Mixed/ Multiple ethnicity	28	1	0	0						1 = dor post-launch
23646	SH:24	3	2	Female	other	White/ White British	19	1	0	0	0	0	0	42	84	0 = dor pre-launch
23655	Control	5	1	Female	other	White/ White British	19	1	0	0	1	0	0	15	84	0 = dor pre-launch
23656	Control	5	1	Female	other	White/ White British	24	1	0	0	0	0	0	42	84	0 = dor pre-launch
23668	Control	5	2	Female	other	Asian/ Asian British	22	0	0	0	0	0	0	42	84	1 = dor post-launch
23672	Control	4	1	Male	other	White/ White British	20	0	0	0	0	0	0	42	84	0 = dor pre-launch
23673	Control	2	3	Female	other	White/ White British	20	0	0	0	0	0	0	42	84	0 = dor pre-launch
23678	Control	5	1	Female	other	White/ White British	29	1	0	0	0	0	0	42	84	0 = dor pre-launch
23684	SH:24	2	1	Female	other	White/ White British	23	1	0	0	0	0	0	42	84	0 = dor pre-launch
23688	Control	5	3	Female	other	White/ White British	22	1	0	0	0	0	0	42	84	1 = dor post-launch
23689	SH:24	3	4	Female	other	White/ White British	20	1	0	0	1	0	0	14	84	0 = dor pre-launch
23702	SH:24	3	1	Female	other	White/ White British	26	1	0	0	0	0	0	42	84	0 = dor pre-launch
23703	Control	5	5	Male	msm	White/ White British	19	1	0	0	0	0	0	42	84	0 = dor pre-launch
23708	SH:24	5	1	Male	other	White/ White British	24	1	0	0	0	0	0	42	84	0 = dor pre-launch
23712	Control	2	2	Female	other	White/ White British	22	0	0	0	0	0	0	42	84	0 = dor pre-launch
23714	Control	4	4	Male	other	White/ White British	24	0	0	0	0	0	0	42	84	1 = dor post-launch
23720	Control	5	3	Female	other	White/ White British	17	0	0	0	0	0	0	42	84	0 = dor pre-launch
23732	SH:24	6	1	Male	other	White/ White British	23	0	0	0	0	0	0	42	84	1 = dor post-launch
23734	Control	3	10+	Male	99	White/ White British	24	0	0	0	0	0	0	42	84	0 = dor pre-launch
23737	Control	3	6	Male	msm	White/ White British	20	0	0	0	0	0	0	42	84	1 = dor post-launch
23744	Control	6	10+	Female	other	White/ White British	17	0	0	0	0	0	0	42	84	1 = dor post-launch
23745	SH:24	3	2	Female	other	Mixed/ Multiple ethnicity	21									1 = dor post-launch
23756	Control	1	1	Female	other	Black/ Black British	26	0	0	0	0	0	0	42	84	1 = dor post-launch
23758	SH:24	3	8	Male	other	White/ White British	22	1	0	0	1	0	0	12	84	0 = dor pre-launch
23769	SH:24	3	8	Male	other	White/ White British	26	1	0	0	1	0	0	21	84	0 = dor pre-launch
23783	Control	6	1	Female	other	White/ White British	23	1	0	0						1 = dor post-launch
23787	SH:24	3	10+	Male	msm	White/ White British	30	1	0	0	0	0	0	42	84	1 = dor post-launch
23788	SH:24	2	2	Female	other	Black/ Black British	25	1	0	0	1	0	0	13	84	1 = dor post-launch
23793	Control	2	7	Female	other	White/ White British	22	0	0	0	0	0	0	42	84	1 = dor post-launch
23800	Control	3	1	Female	other	Asian/ Asian British	25	1	0	0						0 = dor pre-launch
23801	Control	4	4	Female	other	White/ White British	25	1	0	0	0	0	0	42	84	0 = dor pre-launch
23802	Control	3	2	Female	other	Asian/ Asian British	19	0	0	0	0	0	0	42	84	0 = dor pre-launch
23805	Control	3	4	Female	other	White/ White British	24	1	0	0	1	0	0	6	84	0 = dor pre-launch
23812	Control	4	1	Male	other	White/ White British	30	0	0	0	0	0	0	42	84	1 = dor post-launch
23813	Control	3	7	Female	other	White/ White British	29	1	0	0						0 = dor pre-launch
23818	SH:24	2	1	Female	other	White/ White British	20	1	0	0	1	0	0	7	84	1 = dor post-launch
23822	Control	4	1	Female	other	Mixed/ Multiple ethnicity	18				1	0	0	6	84	1 = dor post-launch
23832	SH:24	3	1	Male	other	White/ White British	24	1	0	0	0	0	0	42	84	1 = dor post-launch
23833	Control	2	1	Female	other	Black/ Black British	25	1	0	0	0	0	0	42	84	0 = dor pre-launch
23841	SH:24	2	4	Male	99	Black/ Black British	27									0 = dor pre-launch
23844	SH:24	2	2	Female	other	White/ White British	25	0	0	0	0	0	0	42	84	1 = dor post-launch
23846	SH:24	5	1	Female	other	Asian/ Asian British	22	0	0	0	0	0	0	42	84	1 = dor post-launch
23848	Control	2	5	Female	other	White/ White British	19	1	0	0	1	0	0	3	84	0 = dor pre-launch
23852	Control	3	1	Male	other	White/ White British	22	0	0	0	0	0	0	42	84	0 = dor pre-launch
23856	SH:24	3	4	Male	other	White/ White British	28	0	0	0	0	0	0	42	84	1 = dor post-launch
23861	Control	2	1	Female	other	Mixed/ Multiple ethnicity	22	0	0	0	0	0	0	42	84	0 = dor pre-launch
23864	Control	3	1	Female	other	White/ White British	21	0	0	0	0	0	0	42	84	0 = dor pre-launch
23866	Control	4	1	Male	msm	White/ White British	27									1 = dor post-launch
23878	Control	3	3	Female	other	Other	20	0	0	0	0	0	0	42	84	0 = dor pre-launch
23888	Control	3	1	Male	msm	White/ White British	25	0	0	0	0	0	0	42	84	1 = dor post-launch
23891	Control	4	5	Female	other	Black/ Black British	29	0	0	0	0	0	0	42	84	1 = dor post-launch
23897	Control	2	2	Female	other	White/ White British	19	1	0	0	1	0	0	3	84	0 = dor pre-launch
23898	SH:24	4	3	Female	other	White/ White British	20	0	0	0	0	0	0	42	84	1 = dor post-launch
23904	Control	2	3	Female	other	Mixed/ Multiple ethnicity	22	1	0	0	0	0	0	42	84	1 = dor post-launch
23916	Control	4	1	Female	other	White/ White British	19	0	0	0	0	0	0	42	84	0 = dor pre-launch
23920	Control	2	10+	Male	msm	White/ White British	23	0	0	0	0	0	0	42	84	0 = dor pre-launch
23925	Control	4	2	Female	other	White/ White British	19									1 = dor post-launch
23928	SH:24	4	6	Female	other	Mixed/ Multiple ethnicity	19	1	0	0	0	0	0	42	84	0 = dor pre-launch
23935	Control	5	5	Male	99	White/ White British	18	0	0	0	0	0	0	42	84	0 = dor pre-launch
23938	SH:24	5	3	Female	other	White/ White British	28	1	0	0	1	0	0	28	84	0 = dor pre-launch
23948	SH:24	2	1	Female	other	White/ White British	19	0	0	0	0	0	0	42	84	0 = dor pre-launch
23957	SH:24	3	4	Female	other	White/ White British	20	1	0	0	1	0	0	8	84	0 = dor pre-launch
23962	Control	2	2	Female	other	White/ White British	20	0	0	0	0	0	0	42	84	0 = dor pre-launch
23963	SH:24	2	1	Female	other	Black/ Black British	22	0	0	0	0	0	0	42	84	0 = dor pre-launch
23974	Control	6	3	Female	other	White/ White British	21	1	0	0	0	0	0	42	84	0 = dor pre-launch
23986	Control	3	2	Female	other	White/ White British	26	1	0	0	0	0	0	42	84	0 = dor pre-launch
23990	Control	8	4	Female	other	Asian/ Asian British	29	1	0	0	0	0	0	42	84	1 = dor post-launch
24000	Control	6	1	Female	other	White/ White British	26	1	0	0	1	0	0	37	84	1 = dor post-launch
24007	SH:24	2	3	Male	other	White/ White British	20	0	0	0	0	0	0	42	84	1 = dor post-launch
24010	SH:24	2	1	Female	other	White/ White British	20	0	0	0	0	0	0	42	84	0 = dor pre-launch
24014	Control	2	3	Female	other	White/ White British	20	1	0	0	0	0	0	42	84	0 = dor pre-launch
24025	SH:24	4	2	Female	other	White/ White British	21									1 = dor post-launch
24030	SH:24	2	1	Female	other	Asian/ Asian British	26	0	0	0	0	0	0	42	84	1 = dor post-launch
24034	Control	3	6	Female	other	White/ White British	27	1	0	0	0	0	0	42	84	1 = dor post-launch
24043	Control	3	3	Male	other	White/ White British	23	1	0	0	0	0	0	42	84	0 = dor pre-launch
24059	SH:24	3	3	Female	other	White/ White British	23	1	0	0	1	0	0	7	84	1 = dor post-launch
24062	SH:24	2	2	Female	other	White/ White British	27	1	0	0	1	0	0	8	84	0 = dor pre-launch
24063	Control	4	1	Female	other	White/ White British	25	1	0	0						0 = dor pre-launch
24067	Control	6	7	Female	other	Black/ Black British	18	1	0	0						0 = dor pre-launch
24068	Control	3	1	Female	other	White/ White British	21	1	0	0	1	0	0	37	84	1 = dor post-launch
24069	Control	1	6	Female	other	Mixed/ Multiple ethnicity	16	1	1	1						0 = dor pre-launch
24070	SH:24	3	1	Female	other	White/ White British	26	1	0	0	1	0	0	6	84	1 = dor post-launch
24072	SH:24	6	10+	Female	other	White/ White British	19	0	0	0	0	0	0	42	84	0 = dor pre-launch
24076	Control	2	5	Male	other	White/ White British	23	1	0	0	0	0	0	42	84	1 = dor post-launch
24079	Control	4	2	Female	other	Mixed/ Multiple ethnicity	18	0	0	0	0	0	0	42	84	0 = dor pre-launch
24093	Control	2	2	Male	other	Black/ Black British	19	0	0	0	0	0	0	42	84	1 = dor post-launch
24094	Control	2	1	Female	other	White/ White British	27	1	0	0						1 = dor post-launch
24099	SH:24	6	1	Male	other	White/ White British	18	0	0	0	0	0	0	42	84	0 = dor pre-launch
24104	SH:24	4	8	Female	other	White/ White British	18	1	0	0						1 = dor post-launch
24110	SH:24	2	3	Male	msm	Mixed/ Multiple ethnicity	19	1	0	0	0	0	0	42	84	1 = dor post-launch
24121	Control	6	2	Female	other	White/ White British	17	0	0	0	0	0	0	42	84	1 = dor post-launch
24128	Control	6	2	Female	other	White/ White British	19	1	0	0						0 = dor pre-launch
24130	SH:24	2	1	Female	other	White/ White British	20									0 = dor pre-launch
24134	SH:24	5	3	Female	other	White/ White British	27	1	0	0	1	0	0	40	84	1 = dor post-launch
24140	SH:24	3	10+	Female	other	White/ White British	20	1	0	0	1	0	0	17	84	1 = dor post-launch
24142	Control	2	1	Male	other	Black/ Black British	26	1	0	0	0	0	0	42	84	1 = dor post-launch
24156	SH:24	1	1	Female	other	White/ White British	20	0	0	0	0	0	0	42	84	0 = dor pre-launch
24157	Control	2	1	Female	other	Other	26	1	0	0						0 = dor pre-launch
24160	Control	6	5	Male	other	White/ White British	18	0	0	0	0	0	0	42	84	0 = dor pre-launch
24165	Control	2	5	Male	other	White/ White British	21	1	0	0	1	0	0	1	84	0 = dor pre-launch
24173	SH:24	2	2	Female	other	Black/ Black British	25	1	0	0	0	0	0	42	84	0 = dor pre-launch
24175	Control	2	2	Female	other	White/ White British	19	0	0	0	0	0	0	42	84	0 = dor pre-launch
24178	SH:24	1	3	Male	other	Mixed/ Multiple ethnicity	17	0	0	0	0	0	0	42	84	0 = dor pre-launch
24179	SH:24	3	5	Male	other	White/ White British	29	1	0	0	1	0	0	8	84	1 = dor post-launch
24180	Control	4	3	Female	other	White/ White British	19	1	0	0	1	0	0	5	84	1 = dor post-launch
24192	SH:24	4	3	Male	other	White/ White British	20	0	0	0	0	0	0	42	84	0 = dor pre-launch
24201	Control	3	10+	Female	other	White/ White British	19	0	0	0	0	0	0	42	84	0 = dor pre-launch
24208	SH:24	5	6	Male	other	White/ White British	23	1	0	0	1	0	0	15	84	0 = dor pre-launch
24222	SH:24	4	2	Male	other	White/ White British	16									1 = dor post-launch
24238	SH:24	1	2	Female	other	White/ White British	24	1	0	0	1	0	0	6	84	1 = dor post-launch
24244	SH:24	2	2	Female	other	White/ White British	22	1	0	0	1	0	0	9	84	1 = dor post-launch
24245	Control	2	4	Female	other	White/ White British	21	1	0	0	0	0	0	42	84	1 = dor post-launch
24249	SH:24	2	4	Male	msm	White/ White British	23	0	0	0	0	0	0	42	84	1 = dor post-launch
24254	SH:24	2	6	Male	other	White/ White British	22	1	0	0	1	0	0	15	84	1 = dor post-launch
24260	SH:24	4	3	Male	99	White/ White British	26	0	0	0	0	0	0	42	84	1 = dor post-launch
24264	SH:24	3	2	Female	other	White/ White British	20	1	0	0	1	0	0	21	84	0 = dor pre-launch
24267	Control	4	1	Female	other	White/ White British	18	0	0	0	0	0	0	42	84	0 = dor pre-launch
24268	SH:24	3	10+	Female	other	White/ White British	18									1 = dor post-launch
24272	Control	2	1	Male	other	White/ White British	19	0	0	0	0	0	0	42	84	1 = dor post-launch
24273	SH:24	4	2	Female	other	White/ White British	24	1	0	0	0	0	0	42	84	0 = dor pre-launch
24276	Control	2	1	Female	other	Black/ Black British	26	0	0	0	0	0	0	42	84	1 = dor post-launch
24286	Control	5	10+	Female	other	White/ White British	28	1	0	0	1	0	0	5	84	0 = dor pre-launch
24293	SH:24	2	4	Female	other	White/ White British	21	1	0	0	0	0	0	42	84	1 = dor post-launch
24297	SH:24	2	3	Male	other	White/ White British	27	1	0	0	1	0	0	37	84	1 = dor post-launch
24302	SH:24	5	3	Female	other	White/ White British	24	1	0	0	1	0	0	8	84	1 = dor post-launch
24317	Control	2	3	Female	other	White/ White British	28	0	0	0	0	0	0	42	84	1 = dor post-launch
24321	SH:24	3	1	Female	other	Asian/ Asian British	22	0	0	0	0	0	0	42	84	1 = dor post-launch
24324	Control	2	1	Female	other	Black/ Black British	27	0	0	0	0	0	0	42	84	1 = dor post-launch
24327	Control	2	7	Male	other	White/ White British	19	1	0	0	0	0	0	42	84	0 = dor pre-launch
24332	Control	2	1	Female	other	Black/ Black British	20	0	0	0	0	0	0	42	84	1 = dor post-launch
24334	Control	6	6	Female	other	White/ White British	25	1	0	0	0	0	0	42	84	0 = dor pre-launch
24336	SH:24	2	2	Female	other	Black/ Black British	24	1	0	0	1	0	0	15	84	1 = dor post-launch
24342	Control	1	4	Female	other	White/ White British	27	0	0	0	0	0	0	42	84	1 = dor post-launch
24345	Control	4	6	Female	other	White/ White British	19	1	0	0	0	0	0	42	84	0 = dor pre-launch
24353	Control	6	1	Female	other	White/ White British	21	0	0	0	0	0	0	42	84	0 = dor pre-launch
24354	SH:24	3	6	Male	other	White/ White British	25	0	0	0	0	0	0	42	84	0 = dor pre-launch
24358	Control	4	4	Female	other	White/ White British	19									0 = dor pre-launch
24371	Control	3	10+	Male	other	Black/ Black British	20	1	0	0						1 = dor post-launch
24372	Control	3	1	Male	other	White/ White British	16									1 = dor post-launch
24383	SH:24	4	5	Female	other	White/ White British	22	1	0	0	1	0	0	4	84	1 = dor post-launch
24391	SH:24	1	1	Female	other	White/ White British	24	1	0	0	1	0	0	39	84	0 = dor pre-launch
24394	Control	2	10+	Male	msm	White/ White British	24	0	0	0	0	0	0	42	84	1 = dor post-launch
24397	Control	2	2	Female	other	White/ White British	26	1	0	0	0	0	0	42	84	0 = dor pre-launch
24402	SH:24	2	1	Female	other	Mixed/ Multiple ethnicity	25	1	0	0	1	0	0	18	84	0 = dor pre-launch
24418	SH:24	4	1	Female	other	White/ White British	24	1	0	0	0	0	0	42	84	0 = dor pre-launch
24425	SH:24	4	3	Male	other	White/ White British	22									1 = dor post-launch
24430	SH:24	6	2	Male	other	White/ White British	18	1	0	0	0	0	0	42	84	0 = dor pre-launch
24439	Control	3	5	Female	other	Asian/ Asian British	24	1	0	0	1	0	0	1	84	1 = dor post-launch
24441	SH:24	2	10+	Male	msm	White/ White British	27	1	0	0	1	1	1	16	17	0 = dor pre-launch
24446	SH:24	3	1	Male	msm	Mixed/ Multiple ethnicity	19	1	0	0	0	0	0	42	84	0 = dor pre-launch
24453	Control	3	1	Female	other	Other	23									0 = dor pre-launch
24461	SH:24	6	1	Male	other	White/ White British	25	0	0	0	1	0	0	4	84	1 = dor post-launch
24462	Control	4	2	Male	other	White/ White British	22	1	0	0	1	0	0	2	84	1 = dor post-launch
24483	Control	2	1	Female	other	White/ White British	26	0	0	0	0	0	0	42	84	0 = dor pre-launch
24488	SH:24	4	1	Male	msm	White/ White British	20	0	0	0	0	0	0	42	84	0 = dor pre-launch
24490	Control	3	2	Female	other	Black/ Black British	19	0	0	0	0	0	0	42	84	0 = dor pre-launch
24492	Control	3	5	Female	other	White/ White British	26	0	0	0	0	0	0	42	84	1 = dor post-launch
24493	SH:24	5	1	Female	other	White/ White British	23	1	0	0	1	0	0	6	84	1 = dor post-launch
24495	Control	2	10+	Male	msm	White/ White British	22	1	0	0	0	0	0	42	84	0 = dor pre-launch
24499	Control	2	4	Male	other	White/ White British	24	0	0	0	0	0	0	42	84	1 = dor post-launch
24500	SH:24	3	6	Male	msm	White/ White British	25	1	0	0	0	0	0	42	84	1 = dor post-launch
24506	SH:24	3	3	Male	other	White/ White British	26	1	0	0	1	0	0	41	84	1 = dor post-launch
24510	SH:24	5	6	Female	other	White/ White British	25									0 = dor pre-launch
24515	Control	5	3	Female	other	Mixed/ Multiple ethnicity	24	0	0	0	0	0	0	42	84	0 = dor pre-launch
24517	SH:24	6	1	Male	other	White/ White British	26	1	0	0	1	0	0	20	84	0 = dor pre-launch
24521	Control	5	6	Female	other	White/ White British	24	1	0	0	1	0	0	17	84	0 = dor pre-launch
24525	SH:24	6	7	Female	other	White/ White British	28	1	0	0	1	0	0	23	84	0 = dor pre-launch
24526	SH:24	5	1	Female	other	Mixed/ Multiple ethnicity	19	0	0	0	0	0	0	42	84	0 = dor pre-launch
24529	Control	2	3	Male	msm	White/ White British	19									1 = dor post-launch
24536	SH:24	4	10+	Male	msm	White/ White British	19	0	0	0	0	0	0	42	84	0 = dor pre-launch
24543	Control	1	1	Female	other	Mixed/ Multiple ethnicity	30	1	0	0	1	0	0	8	84	0 = dor pre-launch
24544	SH:24	3	1	Female	other	White/ White British	18	1	0	0	0	0	0	42	84	0 = dor pre-launch
24545	Control	5	2	Female	other	White/ White British	25	1	0	0	0	0	0	42	84	1 = dor post-launch
24553	Control	3	4	Female	other	White/ White British	24	1	1	1	1	1	1	3	10	0 = dor pre-launch
24570	SH:24	2	6	Female	other	White/ White British	25	0	0	0	0	0	0	42	84	1 = dor post-launch
24571	Control	3	1	Male	other	Mixed/ Multiple ethnicity	18	0	0	0	0	0	0	42	84	0 = dor pre-launch
24572	SH:24	5	5	Female	other	White/ White British	22	1	0	0	0	0	0	42	84	0 = dor pre-launch
24595	SH:24	3	2	Female	other	Mixed/ Multiple ethnicity	22	1	0	0	0	0	0	42	84	0 = dor pre-launch
24599	SH:24	3	7	Female	other	White/ White British	22	0	0	0	0	0	0	42	84	1 = dor post-launch
24600	SH:24	2	1	Female	other	Asian/ Asian British	22	1	0	0	1	0	0	7	84	1 = dor post-launch
24603	SH:24	8	1	Female	other	White/ White British	24	1	0	0	1	0	0	15	84	1 = dor post-launch
24605	Control	3	2	Female	other	White/ White British	29									0 = dor pre-launch
24608	Control	4	8	Female	other	White/ White British	27	1	0	1	0	0	0	42	84	1 = dor post-launch
24609	SH:24	7	2	Female	other	White/ White British	23	1	0	0	1	0	0	9	84	1 = dor post-launch
24619	SH:24	5	3	Female	other	Mixed/ Multiple ethnicity	26	0	0	0	0	0	0	42	84	0 = dor pre-launch
24620	Control	6	2	Female	other	Mixed/ Multiple ethnicity	21									1 = dor post-launch
24627	Control	3	7	Female	other	White/ White British	28	1	0	0	0	0	0	42	84	1 = dor post-launch
24630	Control	3	4	Female	other	White/ White British	23	1	0	0	1	0	0	20	84	0 = dor pre-launch
24631	Control	4	2	Female	other	White/ White British	22	1	0	0						1 = dor post-launch
24633	Control	4	2	Female	other	White/ White British	21	1	0	0	0	0	0	42	84	1 = dor post-launch
24635	Control	5	4	Female	other	White/ White British	19	1	0	0	1	0	0	5	84	1 = dor post-launch
24636	Control	6	1	Female	other	White/ White British	19	1	0	0	1	0	0	16	84	0 = dor pre-launch
24641	Control	2	5	Male	msm	Mixed/ Multiple ethnicity	24	1	0	0	1	0	0	4	84	1 = dor post-launch
[truncated: 64 more rows]
